# Supplementary material for: Social determinants affecting the use of complementary and alternative medicine in Japan: An analysis using the conceptual framework of social determinants of health
Source: PLoS One. 2018 Jul 16;13(7):e0200578. doi: 10.1371/journal.pone.0200578 (PMC6047791; doi:10.1371/journal.pone.0200578)
Supplement: S1 Dataset — (XLSX) [file pone.0200578.s001.xlsx]

## Sheet: Raw data
No	q1	q1_1	q1_2	q1_3	q1_4	q1_5	q1_6	q1_7	q1_8	q1_9	q1_10	q2	q3	q4	q5	q6	q7	q8	q9	q10	q11	q12	q13	q14	q15	q16	q17
1	1	0	0	0	0	0	0	0	1	0	1	2	1	5	1	2	2	4	1	5	1	43.0075	51.0629	2	2	2	1
2	1	0	0	0	0	0	0	1	0	0	0	3	2	1	3	2	4	5	1	1	1	33.1089	37.6444	1	2	2	1
3	0	0	0	0	0	0	0	0	0	0	0	2	3	2	3	2	3	3	2	3	2	58.2056	51.3009	2	1	1	1
4	0	0	0	0	0	0	0	0	0	0	0	2	1	5	1	2	4	3	2	1	1	47.0411	47.5352	2	1	1	2
5	0	0	0	0	0	0	0	0	0	0	0	1	2	2	1	2	2	3	2	3	3	26.1179	37.3981	1	2	2	2
6	0	0	0	0	0	0	0	0	0	0	0	2	1	2	2	2	3	3	1	4	1	45.7488	42.6438	2	1	2	2
7	1	0	0	0	0	0	0	1	0	0	0	3	1	2	3	2	3	4	1	5	1	55.625	47.8763	2	1	1	1
8	1	0	0	0	0	0	1	1	0	0	0	1	1	5	1	2	2	1	2	1	2	50.0844	30.8565	1	1	2	1
9	1	0	0	0	0	0	1	0	0	0	0	3	3	1	2	1	4	4	1	5	1	45.1743	45.49	1	2	2	2
10	1	0	0	0	0	0	1	1	0	0	0	3	3	1	3	1	4	4	1	5	1	52.3678	51.6687	2	1	2	2
11	1	0	0	0	1	0	0	0	1	0	0	3	2	2	3	2	3	4	2	3	1	49.2721	51.2453	2	1	1	1
12	0	0	0	0	0	0	0	0	0	0	0	3	3	5	3	2	4	4	2	4	1	51.0021	47.5542	2	1	2	2
13	0	0	0	0	0	0	0	0	0	0	0	3	1	5	3	1	5	4	2	2	1	49.4976	53.8041	2	2	2	2
14	0	0	0	0	0	0	0	0	0	0	0	4	3	1	1	2	3	4	1	4	1	47.38	54.8212	2	1	1	2
15	1	0	0	0	0	0	0	1	0	0	0	2	3	1	2	2	2	4	2	2	2	60.7195	22.6158	2	2	1	2
16	0	0	0	0	0	0	0	0	0	0	0	3	3	1	3	2	3	4	1	5	1	52.8225	54.0922	2	1	2	1
17	1	0	0	0	0	0	1	0	1	0	0	3	3	1	2	2	3	4	1	3	1	49.2721	51.2453	2	1	2	1
18	1	0	0	0	0	0	1	0	0	0	0	2	2	1	1	2	2	3	2	2	2	59.116	48.6609	2	1	1	1
19	0	0	0	0	0	0	0	0	0	0	0	4	3	5	3	1	4	5	2	2	1	59.9667	47.9726	2	1	1	2
20	0	0	0	0	0	0	0	0	0	0	0	3	1	2	2	2	3	5	2	5	1	50.8804	50.1551	2	2	2	1
21	1	1	0	0	0	0	1	0	0	0	0	3	2	2	1	2	2	3	2	2	1	52.9785	36.0275	2	1	1	1
22	1	0	0	0	0	0	0	1	1	0	0	2	1	3	3	2	4	4	1	2	1	49.9701	52.7952	2	1	2	1
23	0	0	0	0	0	0	0	0	0	0	0	1	1	2	1	2	3	3	1	5	3	43.0075	51.0629	2	2	1	2
24	1	0	0	0	0	0	1	0	0	0	0	1	1	5	2	2	2	3	2	5	1	43.3182	37.8858	1	2	2	2
25	1	0	0	0	0	0	0	0	0	0	1	2	2	2	1	2	3	3	2	3	2	48.0955	51.3963	2	2	2	2
26	1	0	0	0	0	0	1	0	0	0	0	4	2	2	2	2	3	4	2	3	1	51.7312	49.4669	2	1	1	2
27	1	0	0	1	0	0	1	0	0	0	0	2	2	1	1	2	2	2	2	3	2	50.0858	47.9327	2	1	2	1
28	0	0	0	0	0	0	0	0	0	0	0	1	1	4	1	2	4	2	1	2	2	34.1246	41.9866	1	1	2	1
29	1	1	0	1	0	0	1	0	0	0	0	4	1	4	1	1	3	3	2	5	1	40.9029	58.8286	1	2	2	2
30	0	0	0	0	0	0	0	0	0	0	0	2	2	1	1	2	2	2	1	1	1	55.6889	43.164	2	1	2	1
31	1	0	0	0	0	0	0	1	1	0	0	4	1	1	3	1	5	4	2	4	1	50.3041	46.0043	2	2	2	1
32	1	0	0	0	0	1	0	0	0	0	1	3	3	5	3	1	3	4	2	3	1	56.6632	45.6427	2	1	2	1
33	1	0	0	1	0	0	1	1	1	0	0	1	2	1	2	2	4	4	2	2	3	54.0167	48.9665	2	2	2	2
34	1	0	0	0	0	0	0	1	0	0	0	2	1	1	2	1	5	1	1	1	1	54.4807	34.2732	2	1	2	1
35	1	0	0	0	0	0	1	0	0	0	0	4	3	1	2	2	3	3	1	3	1	55.7778	45.6382	2	1	1	2
36	1	0	0	0	0	0	0	1	0	0	0	3	1	2	3	2	4	4	1	5	1	51.0332	47.917	2	2	2	2
37	1	1	0	0	0	0	1	0	0	0	0	3	1	5	2	2	1	2	2	4	1	39.6152	30.6004	1	2	2	1
38	0	0	0	0	0	0	0	0	0	0	0	4	3	1	3	2	3	4	1	3	1	52.998	49.1381	2	1	2	2
39	1	0	0	0	0	0	1	0	0	0	0	2	3	1	2	1	3	4	2	2	1	47.4263	57.3098	2	1	1	1
40	0	0	0	0	0	0	0	0	0	0	0	2	1	4	2	2	5	5	2	1	2	53.295	55.1416	2	1	2	1
41	1	0	0	0	0	0	1	1	0	0	0	4	1	1	2	2	3	3	2	2	3	54.1262	39.3026	2	1	2	1
42	1	0	0	0	0	0	1	0	0	0	0	4	3	2	2	2	2	4	1	5	1	40.3266	54.6778	2	2	2	2
43	1	0	0	0	1	0	0	1	0	0	0	3	1	2	2	1	4	4	2	3	1	50.1825	48.6053	2	2	2	2
44	0	0	0	0	0	0	0	0	0	0	0	2	1	1	2	2	4	4	1	3	1	51.7312	49.4669	2	1	2	1
45	1	0	0	0	0	0	1	1	0	0	0	3	1	1	3	1	1	1	1	4	1	23.4606	32.8686	1	2	2	1
46	1	0	0	0	1	0	1	1	0	0	0	2	2	3	2	2	4	3	1	2	1	51.8741	52.6281	2	1	1	1
47	1	0	0	0	0	0	1	1	0	0	0	3	3	1	3	1	3	3	1	2	1	52.1905	41.7489	2	2	2	2
48	0	0	0	0	0	0	0	0	0	0	0	2	1	2	2	2	4	4	1	2	1	45.293	57.6122	2	1	1	2
49	1	0	0	0	0	0	1	1	0	0	0	3	3	1	3	1	4	4	2	3	3	54.7146	50.5163	2	1	2	2
50	1	0	0	1	0	0	1	1	0	0	0	2	1	1	2	2	2	3	2	5	1	55.625	47.8763	2	2	2	1
51	1	0	0	0	0	0	0	1	0	0	0	2	1	5	2	2	2	2	2	2	1	54.0612	44.2599	2	1	2	1
52	1	0	0	0	0	0	0	1	0	0	0	2	2	2	2	2	4	4	2	2	1	57.7993	29.9281	2	1	2	1
53	1	0	0	0	0	0	1	0	0	0	0	2	2	5	2	2	3	2	2	3	1	48.2366	34.2461	2	1	2	2
54	1	0	0	1	0	0	1	1	0	0	0	3	2	5	3	1	4	4	2	3	1	48.8206	41.8268	2	1	2	2
55	0	0	0	0	0	0	0	0	0	0	0	3	1	5	3	1	3	4	2	4	1	46.6444	34.6238	1	2	2	2
56	1	0	0	0	0	0	1	1	0	0	0	1	1	2	1	2	4	2	1	4	1	45.0757	41.6445	2	1	2	2
57	0	0	0	0	0	0	0	0	0	0	0	1	1	4	2	1	3	5	1	5	1	48.5505	57.4205	2	2	2	1
58	0	0	0	0	0	0	0	0	0	0	0	3	1	1	3	2	2	4	1	4	1	52.8225	54.0922	2	1	1	1
59	0	0	0	0	0	0	0	0	0	0	0	1	1	2	1	2	3	4	1	5	2	52.8225	54.0922	2	2	2	2
60	0	0	0	0	0	0	0	0	0	0	0	1	1	5	2	2	3	4	2	2	1	56.8153	36.6838	2	1	2	2
61	0	0	0	0	0	0	0	0	0	0	0	2	1	2	2	2	3	4	2	4	1	46.4724	52.6428	2	1	2	1
62	1	0	0	0	0	0	1	0	0	0	0	2	3	1	3	1	4	4	1	2	1	55.625	47.8763	2	1	2	1
63	0	0	0	0	0	0	0	0	0	0	0	4	3	2	3	2	4	5	1	5	1	50.1955	55.354	2	2	1	2
64	1	0	0	0	0	0	0	1	0	0	0	2	1	1	1	2	4	5	1	2	1	53.2049	47.5871	2	1	2	1
65	0	0	0	0	0	0	0	0	0	0	0	3	1	5	1	2	3	4	2	4	1	52.8225	54.0922	2	1	1	1
66	1	0	0	0	0	0	1	0	0	0	0	2	2	5	3	1	3	4	2	3	1	32.6712	34.9265	1	2	2	1
67	1	1	0	1	0	0	1	1	0	0	0	4	1	1	1	2	1	1	1	4	1	46.6444	34.6238	1	1	2	1
68	1	0	0	0	0	0	0	1	0	0	0	4	1	1	1	2	1	2	1	5	1	45.28	50.8635	2	1	2	2
69	1	0	1	1	0	0	1	0	0	0	0	1	2	4	1	2	1	2	2	4	1	45.7488	42.6438	1	1	2	2
70	1	0	0	0	0	0	1	1	0	0	0	1	2	4	1	2	1	1	1	1	2	53.1508	46.8999	2	1	2	2
71	0	0	0	0	0	0	0	0	0	0	0	4	3	2	1	2	2	4	1	5	3	49.982	56.204	2	2	1	2
72	1	0	0	0	0	0	1	1	0	0	0	3	2	1	1	2	2	4	2	4	1	49.3938	48.6443	2	1	1	1
73	1	0	0	0	0	0	0	1	0	0	0	3	1	1	2	2	2	2	1	2	1	32.4135	60.9252	2	1	2	2
74	0	0	0	0	0	0	0	0	0	0	0	1	1	1	1	2	2	2	1	3	2	50.804	48.0523	2	1	1	2
75	1	0	0	0	0	0	1	0	0	0	0	4	3	1	2	2	2	4	1	3	1	21.4362	53.6841	2	2	2	1
76	1	0	0	0	0	0	1	0	0	0	0	2	3	2	3	1	3	5	1	5	1	51.7312	49.4669	2	1	2	2
77	0	0	0	0	0	0	0	0	0	0	0	1	1	3	2	2	3	4	1	3	1	45.0757	41.6445	2	1	2	2
78	0	0	0	0	0	0	0	0	0	0	0	2	1	1	2	2	3	4	1	2	2	47.3976	49.8464	2	1	2	1
79	1	0	0	0	0	0	1	0	0	0	0	1	1	2	2	2	3	3	1	4	1	51.3897	50.2282	2	1	2	1
80	0	0	0	0	0	0	0	0	0	0	0	4	1	4	3	1	3	4	1	5	1	52.8225	54.0922	2	2	2	2
81	0	0	0	0	0	0	0	0	0	0	0	1	1	2	1	2	3	2	2	4	3	44.8185	35.4086	1	2	2	1
82	1	0	0	0	0	0	1	0	0	0	0	3	2	2	1	2	1	3	2	2	2	51.1059	52.714	2	2	2	2
83	0	0	0	0	0	0	0	0	0	0	0	3	3	3	2	2	2	2	1	4	1	47.0553	52.8949	1	2	2	1
84	1	0	0	1	0	0	0	0	0	0	0	3	3	1	3	1	4	4	1	3	1	54.7146	50.5163	2	1	1	1
85	0	0	0	0	0	0	0	0	0	0	0	3	3	1	3	1	4	5	2	4	3	51.8741	52.6281	2	1	2	2
86	0	0	0	0	0	0	0	0	0	0	0	1	2	1	1	2	3	1	2	1	2	40.4062	47.629	2	1	2	1
87	0	0	0	0	0	0	0	0	0	0	0	3	1	1	2	2	3	3	2	4	1	54.9575	39.3394	2	2	2	2
88	1	0	0	0	0	0	1	0	0	0	0	2	1	5	1	1	3	5	2	5	1	49.9701	52.7952	2	2	1	2
89	1	0	0	0	0	0	0	1	0	0	0	3	1	1	2	2	4	3	2	1	2	47.9381	41.1927	2	1	2	2
90	0	0	0	0	0	0	0	0	0	0	0	3	3	1	3	2	4	4	1	2	1	48.0779	56.3711	2	1	1	2
91	1	0	0	0	0	0	1	1	0	0	0	1	3	1	3	1	5	4	1	2	2	47.7484	47.1101	2	1	2	2
92	1	0	0	0	0	0	1	0	0	0	0	3	2	1	2	2	4	4	1	3	1	49.1042	50.7286	2	1	2	1
93	0	0	0	0	0	0	0	0	0	0	0	3	1	2	1	2	3	3	1	2	1	39.4702	54.9647	2	1	2	1
94	0	0	0	0	0	0	0	0	0	0	0	3	3	1	2	2	3	4	2	3	1	52.8225	54.0922	2	1	1	2
95	1	1	0	0	0	0	1	1	0	0	0	2	1	1	2	2	3	4	2	4	1	50.0276	47.7876	2	2	1	2
96	0	0	0	0	0	0	0	0	0	0	0	3	3	1	2	2	3	4	1	1	2	57.3861	44.548	2	1	1	2
97	1	0	0	0	0	0	1	1	0	0	0	1	1	1	1	2	3	2	1	2	1	54.7591	45.8098	2	2	2	2
98	0	0	0	0	0	0	0	0	0	0	0	3	3	1	2	1	4	4	2	1	2	52.998	49.1381	2	1	2	2
99	1	0	0	0	0	0	0	0	0	0	1	4	3	2	2	1	4	1	1	3	2	53.295	55.1416	2	2	2	2
100	1	0	0	1	0	0	0	1	0	0	0	1	1	2	1	2	2	5	2	2	1	42.0982	43.5896	1	2	2	1
101	1	0	0	0	0	0	1	1	0	0	0	2	2	3	1	2	2	2	1	3	2	53.0334	28.3341	1	1	2	2
102	0	0	0	0	0	0	0	0	0	0	0	2	3	4	2	2	2	4	1	5	1	42.8032	41.8439	2	2	2	2
103	0	0	0	0	0	0	0	0	0	0	0	2	1	4	2	2	3	4	2	5	1	49.9701	52.7952	2	2	2	1
104	1	0	0	0	0	0	1	1	0	0	0	1	3	1	3	2	4	4	1	2	1	45.6977	52.5227	2	1	2	2
105	1	0	1	1	0	1	1	0	0	0	0	3	3	2	3	1	4	5	2	2	1	29.9208	46.4862	2	1	1	1
106	1	0	0	0	0	0	0	0	0	0	1	4	1	2	3	2	4	4	2	5	3	54.7265	53.9251	2	1	2	1
107	1	0	0	0	0	0	0	1	1	0	0	3	1	5	2	2	3	4	2	4	1	40.0286	55.7407	2	2	2	1
108	0	0	0	0	0	0	0	0	0	0	0	2	1	3	1	2	3	5	1	5	1	47.38	54.8212	2	1	1	2
109	1	0	0	0	0	0	1	0	0	0	0	3	1	4	1	2	3	4	2	5	1	54.0167	48.9665	2	2	2	1
110	0	0	0	0	0	0	0	0	0	0	0	2	2	1	2	2	3	4	1	3	1	55.1991	54.9746	2	1	1	1
111	0	0	0	0	0	0	0	0	0	0	0	1	1	5	1	2	2	3	2	4	1	43.9227	51.7073	1	2	2	1
112	1	0	0	0	0	1	1	0	0	0	0	2	1	2	3	2	4	4	2	4	1	49.8151	51.9774	1	1	2	1
113	1	0	0	1	0	0	0	1	0	0	0	2	1	1	2	2	2	3	1	2	1	45.8502	40.4763	2	1	1	1
114	1	0	0	1	0	0	1	0	0	0	0	3	1	1	2	2	2	2	1	3	1	48.6553	48.7065	2	1	2	1
115	1	0	0	0	0	0	0	1	0	0	0	3	3	2	3	2	4	4	2	3	1	45.5316	48.7597	2	1	1	2
116	1	0	0	1	0	0	1	0	0	0	0	3	3	1	2	2	4	3	2	1	2	52.3001	47.5882	2	1	1	2
117	0	0	0	0	0	0	0	0	0	0	0	2	2	1	2	2	1	3	1	4	1	52.998	49.1381	2	1	2	2
118	1	1	0	0	0	0	0	1	0	0	0	2	1	4	2	2	2	3	1	5	3	49.0429	51.3806	2	2	2	1
119	0	0	0	0	0	0	0	0	0	0	0	3	3	1	2	2	3	3	1	4	1	52.1245	52.5424	2	2	1	1
120	1	0	0	0	0	0	0	1	0	0	0	1	1	2	2	1	4	5	1	5	1	52.325	44.3146	2	1	1	2
121	1	0	0	0	0	0	1	1	0	0	0	2	1	1	1	1	4	2	1	1	2	52.4217	44.9872	2	2	2	1
122	1	0	0	0	0	0	1	1	0	0	0	2	1	2	1	2	4	2	2	3	1	44.9717	30.9232	1	2	2	2
123	0	0	0	0	0	0	0	0	0	0	0	2	2	2	1	2	3	2	1	5	2	50.1955	55.354	2	1	1	1
124	0	0	0	0	0	0	0	0	0	0	0	2	1	4	2	1	4	5	1	5	1	52.0876	51.7781	1	2	2	1
125	1	1	0	0	0	0	0	0	0	0	0	1	1	1	1	2	2	3	1	4	3	50.1955	55.354	2	1	1	2
126	1	0	0	0	0	0	1	1	0	0	0	3	3	1	3	2	2	3	2	3	1	53.9917	51.611	2	1	1	2
127	1	0	0	1	0	0	0	0	0	0	0	2	1	1	2	2	2	3	2	2	2	35.7104	48.9018	2	2	2	2
128	1	1	0	0	0	0	0	0	0	0	0	1	1	5	1	2	3	4	2	4	1	50.8472	46.7364	2	1	2	2
129	1	0	0	0	0	0	0	1	1	0	0	4	1	1	2	2	2	2	2	2	2	58.4103	40.663	2	1	2	2
130	1	0	0	0	0	0	1	0	0	0	0	2	1	2	3	1	4	4	2	3	1	55.6549	49.911	1	2	2	2
131	0	0	0	0	0	0	0	0	0	0	0	1	1	2	1	1	3	4	2	1	2	54.7591	45.8098	2	1	2	1
132	0	0	0	0	0	0	0	0	0	0	0	3	1	1	2	2	2	2	1	3	1	42.7602	51.0329	1	2	2	1
133	0	0	0	0	0	0	0	0	0	0	0	3	3	1	3	2	4	4	1	4	1	54.927	46.3264	2	2	2	1
134	1	1	0	0	0	0	1	0	0	0	0	2	2	1	1	2	3	2	1	1	1	49.982	56.204	2	1	1	2
135	1	0	0	0	0	0	0	1	0	0	0	2	1	2	2	2	2	2	2	4	1	38.0587	44.1227	2	1	2	2
136	1	1	0	0	0	0	0	0	0	0	0	4	3	4	2	1	4	3	1	5	1	50.7225	50.1345	2	1	2	1
137	0	0	0	0	0	0	0	0	0	0	0	2	3	1	1	2	3	3	1	1	1	57.2594	28.3989	2	1	2	1
138	0	0	0	0	0	0	0	0	0	0	0	4	1	2	2	2	3	4	1	5	1	56.3135	54.8768	2	1	1	1
139	1	0	0	0	0	0	0	0	1	0	0	1	3	4	1	2	2	1	1	4	1	28.7277	50.2388	1	2	2	1
140	1	0	0	0	0	0	1	1	0	0	0	2	1	4	2	2	3	4	1	5	1	45.293	57.6122	2	2	2	1
141	0	0	0	0	0	0	0	0	0	0	0	2	1	1	1	2	3	3	2	5	1	47.4143	53.901	2	2	2	1
142	0	0	0	0	0	0	0	0	0	0	0	2	1	5	2	1	4	4	2	4	1	52.0876	51.7781	2	2	2	2
143	1	0	0	1	0	0	0	1	0	0	0	4	3	3	2	2	4	3	1	4	1	51.7887	44.4593	2	1	2	1
144	1	0	0	0	0	0	1	0	0	0	0	3	3	5	3	2	3	4	2	5	1	42.4775	57.0794	2	2	2	2
145	1	0	1	1	0	0	0	1	1	0	0	2	2	2	1	2	2	1	1	3	1	48.0124	40.2397	1	2	2	1
146	1	0	0	0	0	0	1	0	0	0	0	3	3	1	3	2	3	4	1	4	1	45.4016	48.2625	2	2	2	1
147	1	0	0	0	0	0	0	1	0	0	0	2	1	1	2	2	4	4	1	3	2	44.4439	52.5505	1	1	2	2
148	1	0	0	0	0	0	0	0	1	0	0	1	1	2	2	2	3	4	1	5	1	42.8312	49.5247	2	2	2	2
149	0	0	0	0	0	0	0	0	0	0	0	2	1	2	1	2	1	1	1	4	1	51.581	47.6447	2	2	2	1
150	0	0	0	0	0	0	0	0	0	0	0	2	1	4	2	2	3	4	1	5	1	50.2667	55.198	2	2	2	1
151	1	1	0	0	0	0	1	1	0	0	0	1	3	5	1	2	5	2	2	5	3	56.3135	54.8768	2	1	1	1
152	0	0	0	0	0	0	0	0	0	0	0	1	3	4	2	2	2	4	1	5	1	34.3579	48.7411	1	2	2	1
153	1	0	0	1	0	0	0	0	0	0	0	2	3	4	3	1	5	5	1	5	1	55.1991	54.9746	2	2	2	2
154	0	0	0	0	0	0	0	0	0	0	0	3	3	1	2	2	3	4	1	4	1	47.0078	44.1165	2	2	2	1
155	1	1	0	0	0	0	0	0	0	0	0	3	2	5	3	2	3	4	2	4	1	49.4976	53.8041	2	1	1	1
156	1	0	0	0	0	0	0	1	0	0	0	2	1	1	2	2	3	3	1	4	3	50.8804	50.1551	2	2	2	1
157	0	0	0	0	0	0	0	0	0	0	0	2	2	2	3	1	5	5	2	1	2	48.0036	49.6453	2	1	1	2
158	0	0	0	0	0	0	0	0	0	0	0	2	1	5	3	1	5	3	1	2	1	55.3747	50.0204	2	1	1	1
159	0	0	0	0	0	0	0	0	0	0	0	2	1	4	2	2	4	4	1	5	1	43.1292	48.4619	2	1	2	2
160	0	0	0	0	0	0	0	0	0	0	0	3	3	4	1	2	4	1	1	1	2	60.2759	35.5768	2	1	1	1
161	1	0	1	0	0	0	0	0	0	0	0	4	3	4	3	2	3	2	1	5	1	43.2289	52.718	2	2	2	1
162	1	0	0	0	0	0	1	1	0	0	0	3	3	1	3	1	4	4	1	4	1	55.0237	46.37	2	2	1	1
163	1	0	0	0	0	0	1	1	0	0	0	3	1	1	3	2	3	4	1	3	1	37.0988	48.78	2	1	2	1
164	0	0	0	0	0	0	0	0	0	0	0	3	3	1	3	2	3	1	1	3	1	59.7627	45.4303	2	1	1	2
165	0	0	0	0	0	0	0	0	0	0	0	2	1	2	1	2	4	4	2	1	2	53.3421	44.3164	2	1	1	2
166	1	0	0	0	0	0	1	1	0	0	0	4	2	1	2	2	4	3	2	3	3	44.8185	35.4086	1	2	2	1
167	1	0	0	0	0	0	0	0	1	0	1	3	1	5	3	2	4	5	2	4	1	46.4919	53.9107	2	1	2	2
168	1	0	0	0	0	0	0	0	1	0	0	3	1	5	3	2	4	5	2	5	1	54.7265	53.9251	2	1	2	1
169	1	0	0	0	0	0	0	1	0	0	0	1	1	4	1	2	2	2	1	5	1	49.9782	45.467	2	1	2	1
170	0	0	0	0	0	0	0	0	0	0	0	1	1	2	1	2	2	5	2	3	1	55.1991	54.9746	2	1	2	1
171	1	0	0	0	0	0	1	0	0	0	0	2	1	2	2	2	3	4	2	4	1	41.7991	54.7657	2	2	2	1
172	1	0	0	0	0	0	1	0	0	0	0	2	3	1	2	2	4	4	1	3	1	54.9021	48.971	2	1	2	2
173	0	0	0	0	0	0	0	0	0	0	0	3	1	1	2	2	3	3	1	4	1	45.3973	40.7215	2	2	2	2
174	1	0	0	0	0	0	1	0	0	0	0	2	1	4	3	2	3	4	1	5	1	32.2367	63.6153	2	2	2	1
175	1	0	0	0	1	0	1	0	0	0	0	2	2	2	1	2	3	4	2	2	2	49.9701	52.7952	2	1	1	1
176	1	0	0	0	0	0	0	1	0	0	0	4	2	3	1	2	3	4	1	4	1	51.529	33.6087	2	1	2	1
177	0	0	0	0	0	0	0	0	0	0	0	1	1	1	1	2	3	1	1	2	1	57.6684	37.9074	2	1	2	1
178	0	0	0	0	0	0	0	0	0	0	0	3	3	2	3	1	3	4	2	4	1	50.1955	55.354	2	1	1	2
179	0	0	0	0	0	0	0	0	0	0	0	1	1	4	2	2	2	2	2	2	2	52.3106	47.0096	1	1	1	1
180	0	0	0	0	0	0	0	0	0	0	0	4	3	1	3	2	3	5	1	5	1	52.1245	52.5424	2	2	2	2
181	1	0	0	0	0	0	1	1	1	0	0	2	2	3	3	2	4	4	2	5	1	50.9327	33.9596	2	2	1	2
182	1	0	1	0	0	0	0	0	0	0	0	2	1	1	1	2	1	3	1	4	2	35.3032	46.3497	1	2	2	1
183	1	0	0	1	0	0	1	0	0	0	0	2	3	5	1	2	2	2	2	3	1	39.7257	47.5182	2	2	2	1
184	0	0	0	0	0	0	0	0	0	0	0	2	2	5	2	2	3	4	2	3	1	47.91	48.8047	2	1	2	2
185	0	0	0	0	0	0	0	0	0	0	0	4	1	4	1	2	3	5	2	5	1	42.4775	57.0794	2	2	2	1
186	1	0	0	0	0	0	0	1	0	0	0	1	1	2	2	2	3	5	1	4	1	42.4806	56.2824	1	1	2	1
187	0	0	0	0	0	0	0	0	0	0	0	1	1	5	1	2	1	2	2	3	1	40.0464	54.7872	2	1	2	1
188	0	0	0	0	0	0	0	0	0	0	0	1	2	2	1	2	2	1	2	4	3	49.7408	52.9304	2	1	2	1
189	0	0	0	0	0	0	0	0	0	0	0	2	2	4	2	2	3	4	2	1	2	52.0876	51.7781	2	1	1	2
190	1	0	0	0	0	0	0	1	0	0	0	2	1	2	2	1	5	3	2	4	3	59.6215	37.295	2	1	1	1
191	0	0	0	0	0	0	0	0	0	0	0	2	1	5	2	2	3	3	2	5	1	52.8225	54.0922	2	2	2	2
192	0	0	0	0	0	0	0	0	0	0	0	3	3	1	3	2	3	3	1	3	1	45.2989	41.6446	1	2	2	1
193	0	0	0	0	0	0	0	0	0	0	0	1	2	2	1	2	4	4	2	2	2	56.1883	39.3244	2	1	2	1
194	0	0	0	0	0	0	0	0	0	0	0	1	2	5	2	2	4	4	2	2	1	53.9917	51.611	2	1	1	1
195	1	0	1	0	0	0	1	0	0	0	0	3	3	3	3	1	5	4	2	3	1	49.2721	51.2453	2	1	2	2
196	0	0	0	0	0	0	0	0	0	0	0	2	2	5	2	2	2	4	2	4	1	50.6681	56.4034	2	1	2	1
197	1	0	0	0	0	0	0	1	0	0	0	2	1	2	2	2	4	4	2	3	1	50.1955	55.354	2	1	2	2
198	0	0	0	0	0	0	0	0	0	0	0	4	2	1	1	2	4	1	1	3	1	50.8368	42.9772	2	1	1	1
199	1	0	0	0	0	0	0	1	0	0	0	2	1	4	2	2	2	3	1	5	1	47.739	49.0851	2	2	2	1
200	1	1	0	0	0	0	0	0	1	0	0	3	3	5	3	2	3	4	2	3	1	47.9678	39.4592	2	1	2	2
201	1	0	0	0	0	0	1	0	0	0	0	2	1	4	3	2	4	4	1	5	1	50.7729	47.6895	2	1	2	1
202	1	0	0	0	0	0	1	0	1	0	0	3	3	5	3	2	3	5	2	5	1	49.982	56.204	2	2	1	1
203	1	0	0	0	0	0	1	1	0	0	0	4	1	4	2	2	3	4	1	5	1	51.0332	47.917	2	2	2	2
204	0	0	0	0	0	0	0	0	0	0	0	2	1	5	2	1	3	3	2	5	1	50.6681	56.4034	2	1	2	2
205	0	0	0	0	0	0	0	0	0	0	0	3	2	1	2	2	4	4	2	2	2	49.4587	49.6662	2	1	2	1
206	0	0	0	0	0	0	0	0	0	0	0	2	2	5	2	2	3	4	2	4	1	52.0876	51.7781	2	1	1	2
207	0	0	0	0	0	0	0	0	0	0	0	4	2	2	2	1	4	4	1	5	1	48.0779	56.3711	2	1	1	1
208	1	0	0	0	0	0	0	1	0	0	0	2	1	2	1	2	3	2	2	4	1	39.9635	51.1861	2	1	2	1
209	1	0	0	0	0	0	1	0	0	0	0	1	1	4	2	2	3	4	2	5	3	47.3976	49.8464	2	2	2	1
210	1	0	0	0	0	0	0	0	0	0	1	3	1	2	2	2	3	4	2	3	1	52.998	49.1381	2	1	1	1
211	0	0	0	0	0	0	0	0	0	0	0	2	3	1	3	2	3	4	1	2	1	58.7917	35.8469	2	1	1	2
212	1	0	0	0	0	0	1	1	0	0	0	2	1	5	2	2	2	2	2	4	1	48.7192	43.9943	2	2	2	1
213	1	0	0	0	0	0	1	1	0	0	0	2	2	1	1	2	2	1	1	2	2	40.7647	40.6449	1	2	2	1
214	0	0	0	0	0	0	0	0	0	0	0	2	3	2	1	2	4	2	1	3	3	46.1143	43.5753	2	1	2	1
215	1	0	0	0	0	0	1	1	0	0	0	2	2	2	2	2	2	2	2	4	1	39.6096	46.4058	2	2	2	1
216	1	0	0	0	0	0	0	1	0	0	0	3	2	1	3	1	3	3	2	1	2	52.5579	45.8532	2	1	2	2
217	0	0	0	0	0	0	0	0	0	0	0	1	1	1	1	2	2	4	1	1	2	56.6187	50.3492	2	1	2	2
218	1	0	0	0	0	0	1	0	0	0	0	2	1	2	2	2	3	4	2	5	1	45.7312	57.5234	2	2	2	2
219	0	0	0	0	0	0	0	0	0	0	0	2	3	5	2	2	4	4	2	2	1	33.8188	37.7955	2	1	1	1
220	0	0	0	0	0	0	0	0	0	0	0	2	2	1	1	2	3	2	2	1	2	60.0186	39.5728	2	1	2	2
221	0	0	0	0	0	0	0	0	0	0	0	2	2	1	2	2	4	4	2	2	2	58.3853	43.3075	2	1	1	1
222	0	0	0	0	0	0	0	0	0	0	0	2	3	1	1	2	1	2	2	2	1	48.3059	26.086	1	1	2	1
223	1	0	0	1	0	0	0	0	1	0	0	3	3	1	1	2	3	3	1	4	1	53.0692	48.9821	2	1	1	2
224	1	0	0	0	0	0	1	1	0	0	0	4	1	1	3	1	4	4	1	4	1	55.625	47.8763	2	1	2	2
225	1	0	0	0	1	0	0	0	0	0	0	3	2	4	1	2	2	1	1	2	2	54.4625	26.0128	1	1	2	1
226	1	0	0	0	0	0	0	1	0	0	0	4	1	2	1	2	2	4	1	4	1	49.9701	52.7952	2	1	2	1
227	0	0	0	0	0	0	0	0	0	0	0	1	1	4	1	2	3	4	2	5	1	49.7408	52.9304	2	1	2	1
228	1	0	0	1	1	0	0	0	0	0	0	2	3	2	1	2	2	2	1	3	2	38.0587	44.1227	1	2	2	1
229	1	0	0	0	0	0	1	0	0	0	0	1	1	5	1	2	3	3	2	5	1	35.704	51.9047	1	2	2	1
230	1	0	0	0	0	0	1	0	0	0	0	2	2	5	2	1	4	4	2	4	1	49.4383	43.9378	2	2	1	2
231	1	0	0	0	0	0	1	0	0	0	0	1	1	5	2	2	3	4	2	5	1	55.1991	54.9746	2	1	2	1
232	0	0	0	0	0	0	0	0	0	0	0	2	2	5	3	2	4	4	2	2	1	40.6049	59.8915	2	1	1	2
233	0	0	0	0	0	0	0	0	0	0	0	4	3	1	1	2	5	4	2	1	1	52.9062	47.3871	2	2	1	1
234	1	1	1	1	1	0	1	1	0	0	0	3	1	5	3	2	3	5	2	4	1	52.0876	51.7781	2	1	2	2
235	1	0	0	0	0	0	1	0	0	0	0	3	1	1	3	2	3	4	2	2	2	57.0912	51.3987	2	1	1	2
236	1	0	0	0	0	0	1	0	0	0	0	3	2	1	3	1	4	5	2	3	1	53.295	55.1416	2	1	1	1
237	1	1	0	0	0	0	1	0	0	0	0	2	2	1	2	2	1	1	2	3	2	43.6496	31.362	1	1	2	1
238	0	0	0	0	0	0	0	0	0	0	0	3	1	1	2	2	3	3	1	4	1	52.5602	52.8275	2	2	1	1
239	1	0	0	0	0	0	0	1	0	0	0	3	3	1	2	1	5	3	2	1	2	44.2684	36.3855	2	1	2	2
240	1	0	0	0	0	0	0	1	0	0	0	2	3	1	1	2	2	2	1	3	1	48.4827	35.5012	2	1	2	2
241	1	0	0	0	0	0	0	1	0	0	0	3	1	2	3	2	3	4	1	5	1	42.4775	57.0794	2	2	2	2
242	1	1	0	0	0	0	1	0	0	0	1	3	1	1	2	2	4	2	2	3	1	43.7422	44.1173	2	1	1	1
243	1	0	0	0	0	0	1	0	0	0	0	2	1	2	1	2	2	4	2	3	1	52.1969	33.504	2	1	2	1
244	0	0	0	0	0	0	0	0	0	0	0	4	1	3	1	2	3	2	1	1	2	54.7265	53.9251	2	1	2	1
245	1	0	0	0	0	0	1	0	0	0	0	2	3	1	1	2	2	4	2	4	3	54.9198	41.7701	2	1	2	1
246	1	0	0	0	0	0	1	0	0	0	0	3	1	1	2	2	3	3	1	1	2	57.3861	44.548	2	2	1	1
247	1	0	0	0	0	0	1	0	0	0	0	3	1	1	2	1	3	5	2	4	1	56.1095	52.3345	2	1	1	2
248	0	0	0	0	0	0	0	0	0	0	0	2	2	2	2	2	4	4	2	4	1	51.7312	49.4669	2	1	2	1
249	1	0	1	1	0	0	0	0	0	0	0	2	2	3	2	2	3	5	2	5	1	32.836	47.602	2	2	2	2
250	0	0	0	0	0	0	0	0	0	0	0	1	3	5	1	2	3	2	2	4	1	60.8225	33.5363	2	2	2	2
251	1	0	1	1	0	0	0	0	0	0	0	3	3	1	2	2	4	3	1	3	1	42.7748	51.3579	2	2	2	1
252	0	0	0	0	0	0	0	0	0	0	0	1	1	2	1	2	1	1	2	5	3	28.2901	38.2462	1	2	2	1
253	1	0	0	0	0	0	0	1	0	0	0	2	3	1	3	2	3	4	1	2	1	54.7591	45.8098	2	1	2	2
254	0	0	0	0	0	0	0	0	0	0	0	3	3	1	3	2	4	4	1	3	1	57.0912	51.3987	2	1	2	2
255	0	0	0	0	0	0	0	0	0	0	0	2	3	1	3	1	3	3	1	2	1	50.6003	34.4841	2	1	2	1
256	1	0	0	0	0	0	1	1	0	0	0	4	1	5	2	2	3	4	2	3	1	52.0996	55.1869	2	1	2	1
257	0	0	0	0	0	0	0	0	0	0	0	4	1	2	1	2	1	1	1	5	2	53.6791	33.5171	2	1	1	1
258	1	0	0	0	0	0	1	1	0	0	0	2	3	5	2	2	4	4	2	1	1	48.0627	35.6069	2	1	2	1
259	1	0	0	0	0	0	1	1	0	0	0	2	2	5	2	1	4	3	2	5	1	55.2195	33.1323	2	2	2	2
260	1	1	0	0	0	0	0	0	0	0	0	2	1	2	2	1	5	5	2	5	3	53.1508	46.8999	2	2	1	1
261	1	0	0	0	0	0	0	1	0	0	0	2	1	1	2	2	2	2	1	3	1	45.0575	28.7037	1	2	2	2
262	0	0	0	0	0	0	0	0	0	0	0	3	3	1	3	2	4	5	1	4	1	52.1245	52.5424	2	2	2	2
263	0	0	0	0	0	0	0	0	0	0	0	2	1	1	2	2	4	4	1	5	1	52.0876	51.7781	2	1	2	1
264	1	0	0	0	0	0	1	0	0	0	0	1	1	4	2	2	3	4	2	5	3	48.5337	51.3075	2	2	2	1
265	1	0	0	0	0	0	0	1	0	0	0	2	1	2	1	2	2	3	1	5	3	32.7608	54.4698	2	1	2	2
266	1	0	0	0	0	0	1	0	0	0	0	2	1	4	2	2	4	1	1	3	1	53.6352	49.2998	2	1	1	2
267	0	0	0	0	0	0	0	0	0	0	0	4	2	5	2	2	3	4	2	5	1	50.1955	55.354	2	1	1	1
268	1	0	0	0	0	0	0	1	0	0	0	4	1	1	2	1	4	4	1	4	1	53.9498	50.3286	2	1	1	1
269	1	0	0	0	0	0	1	0	0	0	0	3	3	1	3	2	5	5	2	2	1	42.456	47.4626	2	1	2	1
270	0	0	0	0	0	0	0	0	0	0	0	3	3	1	3	1	4	3	1	3	1	50.0276	47.7876	1	1	2	1
271	1	0	0	0	0	1	1	0	0	0	0	3	3	1	3	1	3	4	2	3	1	56.8098	40.3972	2	1	1	1
272	1	0	0	1	1	0	1	1	1	0	0	2	3	2	2	2	2	1	2	3	1	28.0767	42.7691	1	2	2	1
273	1	0	0	0	0	0	1	1	0	0	0	1	2	4	3	2	3	4	2	3	3	42.7746	49.5243	2	1	1	2
274	1	0	0	0	0	0	1	0	0	0	0	3	3	4	3	2	4	4	1	5	1	52.0876	51.7781	2	2	2	1
275	1	0	0	0	0	0	1	0	0	0	0	3	3	4	2	2	3	3	1	4	1	49.8566	48.068	2	2	1	1
276	1	0	0	1	0	0	0	0	0	0	0	3	2	1	2	2	4	3	1	1	2	58.2447	42.0582	2	1	2	2
277	1	0	0	0	0	0	0	1	0	0	0	3	1	2	2	2	2	4	2	4	1	49.9701	52.7952	2	2	1	1
278	0	0	0	0	0	0	0	0	0	0	0	2	3	1	2	2	2	4	1	5	1	40.2371	50.6471	2	1	1	1
279	1	1	0	0	0	0	0	0	1	0	0	4	2	1	2	2	2	4	1	4	1	47.4012	42.7594	1	2	2	2
280	1	0	0	0	1	0	0	0	0	0	0	1	3	4	1	2	2	3	1	5	1	47.38	54.8212	2	2	2	1
281	1	0	0	0	1	0	1	0	0	0	0	3	3	2	3	2	4	4	2	3	1	51.0021	47.5542	2	1	1	1
282	1	1	0	0	0	0	0	0	0	0	0	2	1	2	2	2	3	3	2	4	1	42.7746	49.5243	2	1	2	1
283	0	0	0	0	0	0	0	0	0	0	0	2	1	1	2	2	4	3	1	4	3	54.7146	50.5163	2	2	2	2
284	1	0	0	0	1	0	0	0	1	0	0	2	3	5	2	1	3	3	2	5	1	43.3182	37.8858	1	2	2	1
285	1	0	0	0	0	0	0	1	0	0	0	1	1	4	1	2	1	3	1	2	2	53.5917	27.0159	1	2	2	2
286	1	1	0	0	0	0	1	0	0	0	0	3	2	2	2	1	4	5	2	3	1	52.0876	51.7781	2	1	2	2
287	1	0	0	0	0	0	0	1	0	0	0	1	1	2	2	2	2	2	2	1	1	59.1179	27.2605	2	1	2	1
288	1	0	0	0	0	1	1	1	0	0	0	2	1	5	2	2	3	4	2	2	1	49.1172	50.4276	2	1	1	2
289	0	0	0	0	0	0	0	0	0	0	0	1	1	4	1	2	3	4	2	5	2	31.1303	58.7652	2	2	1	2
290	1	0	0	0	0	0	1	1	0	0	0	2	1	1	1	2	3	2	1	1	2	37.3056	57.4795	2	1	2	2
291	0	0	0	0	0	0	0	0	0	0	0	3	3	1	3	2	5	4	1	1	1	49.3166	46.5388	2	2	1	2
292	0	0	0	0	0	0	0	0	0	0	0	3	3	1	3	1	5	5	2	2	3	56.6632	45.6427	2	1	1	2
293	0	0	0	0	0	0	0	0	0	0	0	1	2	2	2	2	3	4	2	2	2	53.222	46.744	2	1	2	2
294	1	0	1	0	0	0	1	0	0	0	0	3	3	1	2	2	2	3	2	3	2	47.9027	44.2484	2	1	2	2
295	0	0	0	0	0	0	0	0	0	0	0	2	1	3	2	2	3	5	1	5	1	47.1971	57.4451	2	1	1	1
296	0	0	0	0	0	0	0	0	0	0	0	3	1	5	2	2	2	4	2	4	1	51.7312	49.4669	2	2	2	1
297	0	0	0	0	0	0	0	0	0	0	0	1	1	5	2	2	3	4	2	5	1	52.0876	51.7781	2	2	1	1
298	0	0	0	0	0	0	0	0	0	0	0	3	3	1	2	2	3	4	1	2	2	57.5291	47.7092	2	1	1	2
299	1	1	0	0	0	0	1	1	0	0	0	2	1	2	2	2	4	3	2	3	1	49.2803	43.9171	2	1	2	1
300	1	0	0	0	0	0	1	1	0	0	0	3	3	1	2	2	3	3	2	2	2	57.3861	44.548	2	1	1	1
301	1	0	0	1	0	0	0	1	0	0	0	2	1	3	2	2	4	5	2	3	1	45.5222	57.4769	2	1	2	1
302	1	0	0	0	0	0	0	1	0	0	0	3	1	1	2	2	3	4	1	3	1	47.0915	45.0902	2	1	1	1
303	0	0	0	0	0	0	0	0	0	0	0	1	1	4	1	2	4	1	2	1	2	42.2537	34.311	1	1	2	2
304	0	0	0	0	0	0	0	0	0	0	0	2	3	1	2	2	3	4	1	5	1	52.8225	54.0922	2	2	1	1
305	1	0	0	0	0	0	1	1	0	0	0	2	3	1	2	2	4	4	1	3	1	47.9229	41.6272	1	2	2	1
306	1	0	0	0	0	0	1	0	0	0	1	3	1	2	2	1	4	4	1	2	1	52.998	49.1381	2	2	1	1
307	0	0	0	0	0	0	0	0	0	0	0	2	2	5	3	2	5	5	2	4	1	55.3747	50.0204	2	1	1	2
308	0	0	0	0	0	0	0	0	0	0	0	4	1	2	2	2	3	4	2	5	3	53.9917	51.611	2	1	1	1
309	0	0	0	0	0	0	0	0	0	0	0	2	1	3	1	2	3	5	1	2	1	45.4509	57.6328	2	1	2	1
310	1	0	0	0	0	1	1	0	0	0	0	2	3	2	2	2	2	4	2	3	1	52.8225	54.0922	2	2	2	1
311	0	0	0	0	0	0	0	0	0	0	0	1	2	2	1	2	5	4	2	4	1	55.9758	43.5142	2	1	2	2
312	0	0	0	0	0	0	0	0	0	0	0	3	3	1	2	2	2	3	1	5	1	54.1828	41.6589	2	1	2	2
313	0	0	0	0	0	0	0	0	0	0	0	3	1	1	2	2	1	2	1	3	1	50.1955	55.354	2	1	2	1
314	1	0	0	0	0	0	1	1	0	0	0	3	3	1	3	2	4	3	1	1	2	50.2205	45.0306	2	1	1	2
315	1	0	0	0	0	0	0	1	0	0	0	1	1	4	2	2	3	4	2	5	3	53.3477	40.603	2	2	2	2
316	1	0	0	0	0	0	0	1	0	0	0	1	1	1	1	2	2	3	1	2	1	44.4699	32.2419	1	1	2	1
317	0	0	0	0	0	0	0	0	0	0	0	2	2	5	2	2	4	4	2	2	1	54.4643	52.6604	2	1	1	2
318	1	0	0	0	0	0	1	0	0	0	0	2	1	1	3	2	5	5	2	4	1	49.982	56.204	2	1	2	1
319	1	0	0	0	0	0	1	0	0	0	0	2	2	1	2	2	2	4	2	1	2	52.0876	51.7781	2	1	2	1
320	0	0	0	0	0	0	0	0	0	0	0	1	3	3	3	1	5	5	1	5	3	55.1991	54.9746	2	1	1	2
321	1	0	1	0	0	0	0	0	0	0	0	4	1	4	1	2	3	3	2	4	3	44.3696	53.5035	2	1	2	1
322	0	0	0	0	0	0	0	0	0	0	0	2	3	1	1	2	3	3	1	4	1	57.3861	44.548	2	2	2	2
323	0	0	0	0	0	0	0	0	0	0	0	2	2	1	2	2	4	4	2	2	1	50.5165	43.666	2	1	1	1
324	1	1	0	0	0	0	1	1	0	0	0	2	2	2	2	2	5	3	2	1	2	38.8572	51.7904	2	1	2	2
325	1	0	0	0	0	0	1	1	0	0	0	2	2	1	2	2	3	3	2	2	1	47.91	48.8047	2	1	1	1
326	0	0	0	0	0	0	0	0	0	0	0	2	3	5	2	2	2	4	2	5	1	57.6507	45.1082	2	2	1	1
327	1	1	0	0	0	0	1	0	0	0	0	2	1	3	1	2	2	2	1	5	1	50.1955	55.354	2	2	1	2
328	1	0	0	0	1	0	1	0	1	0	0	2	1	5	2	2	4	3	2	2	1	48.0036	49.6453	2	1	1	1
329	0	0	0	0	0	0	0	0	0	0	0	3	3	2	3	1	3	4	2	2	1	53.9917	51.611	2	1	1	1
330	0	0	0	0	0	0	0	0	0	0	0	1	1	4	1	2	1	1	2	3	2	53.2839	35.4105	2	1	2	1
331	1	0	0	0	0	0	0	1	0	0	0	1	2	2	1	2	1	2	2	4	2	45.7544	38.9304	1	1	2	1
332	1	0	0	0	0	1	0	1	0	0	0	1	2	4	2	2	3	2	2	4	2	47.3725	40.4493	2	1	2	2
333	1	0	0	1	0	0	0	0	0	0	0	1	2	1	2	2	3	4	2	2	2	52.1339	35.4256	2	1	1	2
334	0	0	0	0	0	0	0	0	0	0	0	3	1	1	2	2	3	3	2	4	1	36.1771	33.7877	2	2	2	2
335	0	0	0	0	0	0	0	0	0	0	0	2	2	5	3	1	4	5	2	5	1	52.8225	54.0922	2	2	2	1
336	1	0	0	1	0	0	1	0	0	0	0	2	1	2	2	2	3	4	2	5	1	52.6415	46.8268	2	2	2	2
337	0	0	0	0	0	0	0	0	0	0	0	2	1	3	2	2	2	4	1	5	1	48.0779	56.3711	2	2	1	2
338	1	0	0	1	0	0	0	0	0	0	0	3	2	1	2	2	3	4	1	3	1	45.5633	49.9571	1	2	2	1
339	1	0	0	0	0	0	0	0	1	0	0	3	3	1	2	2	2	3	1	4	1	55.0487	43.7255	2	2	2	1
340	1	0	0	0	0	0	0	1	0	0	0	3	2	5	3	1	4	4	2	3	1	43.0665	40.3442	2	1	1	1
341	0	0	0	0	0	0	0	0	0	0	0	1	2	2	2	2	2	3	2	1	2	42.2621	54.6058	2	1	1	2
342	1	0	0	1	0	0	1	1	0	0	0	4	2	4	2	2	4	4	2	5	1	43.4074	53.6756	2	2	2	1
343	0	0	0	0	0	0	0	0	0	0	0	4	1	3	2	2	2	4	2	3	1	45.6778	50.4204	2	1	2	2
344	1	0	0	0	0	0	1	0	0	0	0	1	3	4	1	2	2	2	1	3	2	35.9509	57.0234	1	1	2	1
345	0	0	0	0	0	0	0	0	0	0	0	1	1	5	1	2	4	1	2	3	1	33.5287	41.8708	1	2	2	2
346	0	0	0	0	0	0	0	0	0	0	0	4	1	1	2	2	3	3	1	3	1	48.0779	56.3711	2	2	1	1
347	0	0	0	0	0	0	0	0	0	0	0	1	1	5	2	2	2	2	2	5	1	50.2667	55.198	2	2	2	1
348	1	0	0	0	0	0	1	1	0	0	0	3	2	5	3	1	3	4	2	3	1	50.1955	55.354	2	1	1	2
349	1	0	0	1	0	0	0	0	0	0	0	4	1	1	1	2	2	3	1	2	1	33.2372	31.7232	1	2	2	1
350	0	0	0	0	0	0	0	0	0	0	0	2	1	1	2	2	3	3	1	2	1	54.927	46.3264	2	1	1	1
351	1	0	0	0	0	0	1	0	0	0	0	4	2	1	1	2	5	2	1	2	1	36.6488	47.7808	1	1	1	1
352	1	0	0	0	0	0	1	0	1	0	0	3	1	1	3	2	2	4	2	4	2	40.6857	42.861	2	2	2	1
353	0	0	0	0	0	0	0	0	0	0	0	1	1	3	1	2	4	3	1	4	1	41.0388	57.3568	2	1	2	1
354	1	0	0	0	0	0	1	0	0	0	0	4	2	1	3	2	4	4	2	4	3	46.6921	40.8104	2	2	2	2
355	0	0	0	0	0	0	0	0	0	0	0	2	3	3	1	2	2	1	1	5	1	44.3901	46.7976	1	1	2	2
356	1	0	0	0	0	0	0	1	0	0	0	1	1	5	1	2	1	1	2	4	1	42.2188	51.1019	2	2	2	1
357	1	0	0	0	0	0	1	1	0	0	0	3	1	1	2	2	3	4	1	4	1	48.0779	56.3711	2	1	1	2
358	1	0	0	0	0	0	0	1	0	0	0	4	1	5	1	2	3	3	2	5	1	41.0004	42.9891	2	1	1	1
359	0	0	0	0	0	0	0	0	0	0	0	1	1	1	1	2	3	3	1	2	1	52.1245	52.5424	2	1	1	1
360	0	0	0	0	0	0	0	0	0	0	0	1	1	1	1	2	3	4	1	2	2	45.0136	49.5296	2	1	2	2
361	0	0	0	0	0	0	0	0	0	0	0	3	3	1	1	2	2	4	2	2	2	51.7887	44.4593	2	1	2	1
362	1	0	0	0	0	0	0	1	0	0	0	1	1	1	1	2	2	4	2	2	2	48.0328	34.502	1	1	2	1
363	0	0	0	0	0	0	0	0	0	0	0	2	1	4	2	2	2	2	1	5	1	43.1292	48.4619	1	1	2	1
364	0	0	0	0	0	0	0	0	0	0	0	3	3	2	3	2	2	3	2	2	1	45.1251	50.0458	2	1	2	1
365	1	0	0	0	0	0	1	1	0	0	0	2	3	5	3	2	3	4	2	2	1	40.6912	39.1476	2	2	2	2
366	1	0	0	0	0	0	1	0	0	0	0	2	1	1	3	2	4	4	2	2	2	56.0963	36.7403	2	1	1	2
367	1	0	0	0	0	0	1	1	0	0	0	2	1	3	1	2	2	1	2	4	3	42.7104	39.0536	1	1	2	1
368	1	0	0	0	0	0	1	0	0	0	0	2	1	5	1	2	2	3	2	5	1	45.5633	49.9571	1	2	2	1
369	1	0	0	0	1	0	0	1	0	0	0	1	2	5	2	2	2	2	2	2	1	49.1754	50.5727	2	1	1	1
370	0	0	0	0	0	0	0	0	0	0	0	2	1	2	1	2	3	3	2	4	1	49.8521	52.7417	1	1	2	2
371	1	0	0	0	0	0	1	1	0	0	0	3	2	1	2	1	3	4	2	4	2	43.1754	58.6293	2	1	2	1
372	1	0	0	0	0	0	1	1	0	0	0	4	3	2	1	2	2	1	2	3	1	51.9899	47.7656	2	1	2	1
373	1	0	0	0	1	0	0	1	0	0	0	2	1	1	2	2	4	4	2	2	1	49.2721	51.2453	2	1	2	1
374	0	0	0	0	0	0	0	0	0	0	0	4	2	3	1	2	2	3	1	4	1	52.4688	46.9626	2	2	1	1
375	1	0	0	1	0	0	1	1	0	0	0	3	2	1	3	2	3	5	1	3	1	50.4426	53.8446	2	1	1	2
376	1	0	0	0	0	0	1	1	0	0	0	1	1	1	2	2	4	1	1	2	1	52.6415	46.8268	2	1	1	2
377	0	0	0	0	0	0	0	0	0	0	0	3	1	5	3	2	3	3	2	3	1	54.7146	50.5163	2	1	1	1
378	1	0	0	0	0	0	1	1	0	0	0	3	2	2	1	2	3	4	2	2	2	52.9787	34.8836	2	1	2	1
379	0	0	0	0	0	0	0	0	0	0	0	3	3	1	3	1	3	4	1	4	1	51.1059	52.714	2	1	2	1
380	0	0	0	0	0	0	0	0	0	0	0	3	1	5	2	2	3	3	2	5	1	40.3385	48.4797	2	1	2	2
381	1	1	1	0	0	0	1	1	0	0	0	3	1	1	2	2	4	2	1	3	1	51.2562	43.1485	2	1	2	2
382	0	0	0	0	0	0	0	0	0	0	0	1	2	1	1	2	1	1	1	2	2	32.0631	24.3891	1	2	1	1
383	1	0	0	1	0	0	1	1	0	0	0	3	3	1	3	2	4	2	1	4	1	52.998	49.1381	2	1	1	1
384	0	0	0	0	0	0	0	0	0	0	0	2	2	5	1	2	2	3	2	1	1	49.5095	43.7818	2	1	2	1
385	1	0	0	0	1	0	0	1	0	0	0	3	3	1	1	2	2	2	1	1	2	53.1196	46.5371	2	1	1	1
386	1	0	0	0	0	0	1	0	0	0	0	4	1	4	2	2	3	2	2	3	1	43.0075	51.0629	2	1	2	1
387	1	0	0	0	0	0	0	0	1	0	0	2	1	4	2	1	4	5	1	5	1	41.0775	60.9409	2	2	1	1
388	1	0	0	0	0	0	1	0	0	0	0	3	1	4	3	2	2	4	2	4	1	56.9112	38.2297	2	2	1	2
389	1	0	0	1	0	0	0	0	0	0	0	2	2	1	2	2	2	1	2	4	1	37.6065	26.1381	1	2	2	2
390	1	0	0	0	1	0	0	0	1	0	0	3	3	1	2	2	5	5	1	3	1	48.4063	49.1788	2	2	2	2
391	1	0	0	0	0	0	1	0	0	0	0	3	3	1	3	2	4	4	1	4	1	53.295	55.1416	2	2	1	2
392	1	0	0	1	0	0	0	1	0	0	0	3	1	2	2	2	3	4	2	3	1	50.1955	55.354	2	2	2	1
393	1	0	0	0	0	0	1	0	0	0	0	3	3	5	2	2	4	5	2	2	1	37.7894	38.3365	1	2	2	2
394	1	0	0	0	0	0	0	1	0	0	0	3	1	5	1	1	4	5	2	4	1	48.0779	56.3711	2	2	2	2
395	1	0	0	0	0	0	0	0	1	0	0	2	3	1	2	2	2	3	1	3	1	54.8856	30.7658	1	2	2	1
396	1	1	0	1	0	1	0	0	0	0	0	3	1	2	2	2	4	4	2	5	3	37.6254	58.1953	2	1	2	2
397	1	0	0	0	0	0	0	0	1	0	0	3	2	1	3	2	5	4	2	3	3	53.0715	40.5074	2	1	2	2
398	1	0	0	0	0	0	0	1	0	0	0	1	1	1	2	2	2	2	1	3	1	48.249	45.3814	2	2	2	2
399	1	0	0	0	0	0	1	0	0	0	0	2	2	2	2	2	2	3	2	5	2	37.8819	46.8129	2	1	2	1
400	1	0	0	0	0	0	1	1	0	0	0	3	2	5	2	2	3	3	2	3	1	38.6107	45.2343	2	1	2	2
401	1	0	0	0	0	0	0	1	0	0	0	3	1	2	2	2	4	4	2	3	1	45.858	44.925	2	1	2	2
402	0	0	0	0	0	0	0	0	0	0	0	3	1	4	2	1	3	4	1	5	1	49.982	56.204	2	2	1	2
403	1	0	0	0	0	0	1	1	0	0	0	2	3	1	3	2	3	4	2	2	1	49.5274	53.7805	2	1	2	1
404	0	0	0	0	0	0	0	0	0	0	0	3	2	1	2	2	3	3	2	4	1	54.7146	50.5163	2	2	1	2
405	1	0	0	0	0	0	1	0	1	0	0	3	1	2	3	1	3	4	2	4	1	52.2349	29.7	1	2	2	2
406	0	0	0	0	0	0	0	0	0	0	0	2	1	2	2	2	3	2	2	2	1	58.5319	38.062	2	2	1	2
407	1	0	0	0	0	0	1	0	0	0	0	1	2	1	1	2	5	2	2	1	3	49.5319	52.8839	2	1	2	2
408	1	0	0	0	0	0	1	0	0	0	0	4	1	1	2	2	2	3	2	5	3	55.1991	54.9746	2	1	1	1
409	0	0	0	0	0	0	0	0	0	0	0	4	1	3	1	2	2	2	1	4	1	39.5375	36.7298	1	2	2	1
410	1	0	0	0	0	0	0	1	0	0	0	2	1	4	2	2	3	3	1	4	3	56.2192	46.3247	2	1	2	1
411	1	0	0	0	0	0	1	0	0	0	1	2	1	4	2	2	3	4	2	5	1	44.3696	53.5035	2	2	2	1
412	1	0	0	0	0	0	1	1	0	0	0	3	2	2	1	2	4	1	2	1	2	46.9001	51.7873	2	1	1	1
413	1	0	0	0	0	0	1	0	0	0	0	2	2	5	2	2	4	4	2	4	1	57.9279	36.8362	2	1	2	1
414	1	0	0	0	0	0	0	1	0	0	0	3	2	4	3	2	3	5	1	5	1	52.2092	49.1771	2	2	2	1
415	1	0	0	0	0	0	0	1	0	0	0	1	1	1	1	2	2	1	1	5	1	43.5112	46.0774	2	2	2	1
416	0	0	0	0	0	0	0	0	0	0	0	3	3	5	3	1	3	4	2	2	1	52.0876	51.7781	2	1	2	2
417	1	0	0	0	0	0	1	0	0	0	0	2	3	3	2	2	3	4	2	3	1	55.1991	54.9746	2	1	1	1
418	0	0	0	0	0	0	0	0	0	0	0	1	1	4	1	2	1	3	1	2	2	35.4046	44.1822	2	1	2	1
419	1	0	0	1	0	0	1	1	0	0	0	2	2	2	2	2	4	2	2	1	2	59.9379	20.0923	2	1	1	1
420	0	0	0	0	0	0	0	0	0	0	0	4	1	5	2	2	2	3	2	5	3	51.7442	49.1658	2	2	2	2
421	0	0	0	0	0	0	0	0	0	0	0	1	2	3	1	2	1	1	1	4	1	45.6195	44.2383	1	1	2	1
422	1	0	0	0	1	0	1	1	0	0	0	2	2	2	2	2	2	4	2	3	2	50.0276	47.7876	2	2	2	1
423	1	0	0	0	0	0	1	1	0	0	0	3	1	2	3	2	5	5	2	1	2	62.8102	25.3524	2	2	2	2
424	0	0	0	0	0	0	0	0	0	0	0	3	3	1	3	2	2	4	2	5	2	42.3533	40.8447	2	2	2	1
425	0	0	0	0	0	0	0	0	0	0	0	2	1	5	2	2	2	3	2	4	1	45.28	50.8635	2	2	1	1
426	1	0	1	1	0	0	1	1	0	0	0	1	3	1	1	2	2	1	1	2	2	44.9773	42.5677	2	1	1	1
427	1	0	0	0	0	0	1	1	0	0	0	3	3	1	2	2	3	3	1	4	1	44.8185	35.4086	1	2	2	2
428	1	1	0	0	0	0	0	0	0	0	0	1	1	3	1	2	2	2	1	5	1	58.4677	37.2897	2	1	2	1
429	1	0	0	0	0	0	1	1	0	0	0	2	1	2	1	2	4	2	2	3	1	40.5232	52.2309	2	1	2	1
430	1	0	0	1	0	0	1	0	1	0	0	3	1	1	2	2	4	4	1	5	1	50.7729	47.6895	2	2	2	2
431	1	0	0	0	1	0	1	0	0	0	0	3	3	1	3	1	4	4	2	1	2	58.7172	43.1076	2	1	1	1
432	1	0	0	0	0	0	1	0	0	0	0	2	1	5	1	2	3	5	2	5	1	55.1991	54.9746	2	2	1	1
433	1	0	0	0	0	0	1	1	0	0	0	2	2	5	2	2	3	2	2	3	1	36.1263	49.9691	1	2	2	2
434	0	0	0	0	0	0	0	0	0	0	0	2	1	1	2	2	4	3	1	3	1	54.2042	47.4212	2	2	2	1
435	1	0	0	0	0	0	1	1	0	0	0	1	1	2	2	2	4	4	1	1	2	47.8498	44.9426	2	1	1	1
436	1	0	0	0	0	0	1	0	0	0	0	4	1	5	2	2	4	4	2	5	1	52.8225	54.0922	2	1	2	1
437	0	0	0	0	0	0	0	0	0	0	0	2	1	5	3	1	3	3	1	3	2	51.4609	50.0723	2	2	1	1
438	1	0	0	1	1	1	1	0	0	0	0	2	3	2	2	2	3	3	2	2	1	46.8825	45.0436	2	1	1	2
439	1	0	0	0	0	0	1	1	1	0	0	2	3	5	3	2	4	4	2	4	1	50.7684	28.2736	1	2	2	1
440	0	0	0	0	0	0	0	0	0	0	0	2	3	4	3	2	3	4	1	5	1	52.998	49.1381	2	1	2	2
441	1	0	0	0	0	0	0	1	0	0	0	1	1	2	1	2	2	3	1	4	2	44.753	56.083	2	1	2	2
442	0	0	0	0	0	0	0	0	0	0	0	3	1	1	3	2	2	2	1	2	2	56.9483	48.2374	2	1	1	1
443	1	1	0	0	0	0	0	0	0	0	0	1	1	5	1	2	2	2	2	4	1	45.0283	30.9237	2	2	2	2
444	1	1	0	1	0	0	0	0	0	0	0	2	2	4	2	2	2	3	2	5	3	13.3438	45.5654	1	2	2	1
445	1	0	0	0	1	0	1	0	1	0	0	3	1	1	3	2	2	2	2	4	1	42.2962	46.256	1	1	2	1
446	1	0	0	0	0	0	1	1	0	0	0	1	2	2	1	2	3	2	1	2	2	49.9701	52.7952	2	1	2	2
447	1	0	0	0	0	0	1	0	0	0	0	2	2	5	2	2	3	3	2	2	1	51.9436	45.277	2	1	1	1
448	1	0	0	0	1	0	0	0	0	0	0	3	1	2	3	2	3	4	2	5	1	56.6187	50.3492	2	1	1	2
449	1	0	0	0	0	0	0	0	1	0	0	2	2	5	3	2	4	4	2	2	1	45.2467	47.4448	2	1	1	2
450	1	0	0	0	0	0	0	1	0	0	0	1	1	3	2	2	3	2	1	4	1	49.8469	51.2413	2	1	2	1
451	0	0	0	0	0	0	0	0	0	0	0	2	2	5	3	2	3	4	2	5	1	37.9646	50.8465	1	2	2	2
452	0	0	0	0	0	0	0	0	0	0	0	3	2	1	2	2	4	4	1	2	2	49.2721	51.2453	2	1	1	2
453	1	0	1	0	1	0	0	0	0	0	0	3	3	1	2	2	3	2	1	4	1	36.119	45.4128	1	2	2	2
454	0	0	0	0	0	0	0	0	0	0	0	3	3	3	2	2	3	4	2	5	3	52.0996	55.1869	2	2	2	2
455	1	0	0	0	0	0	1	0	0	0	0	2	1	2	1	2	2	4	2	1	2	35.0759	60.6621	2	1	1	1
456	1	0	0	1	0	0	0	0	0	0	0	2	2	1	1	2	4	4	1	2	1	54.3411	51.1065	2	1	2	1
457	1	1	0	0	1	0	0	1	0	0	0	3	2	1	3	2	4	4	2	2	1	55.7856	43.8367	2	1	2	1
458	1	1	0	0	0	0	0	0	0	0	0	2	2	2	3	2	5	4	2	3	1	51.436	52.7168	2	1	2	1
459	1	0	0	0	0	0	1	0	0	0	0	2	2	5	2	2	2	3	2	4	1	49.9701	52.7952	2	1	2	1
460	1	0	0	0	0	0	0	1	0	0	0	2	2	2	3	1	4	4	2	5	1	43.1539	49.0124	2	2	2	2
461	0	0	0	0	0	0	0	0	0	0	0	3	1	1	2	1	2	4	2	3	2	54.7146	50.5163	2	1	1	1
462	0	0	0	0	0	0	0	0	0	0	0	3	2	5	3	1	4	4	2	2	1	40.1806	50.6467	2	1	1	2
463	1	0	0	1	0	0	1	1	0	0	0	2	1	2	1	2	4	5	2	3	1	48.8674	40.1872	2	2	2	1
464	1	0	0	0	0	0	1	1	0	0	0	3	3	1	2	2	3	3	1	3	3	50.1825	48.6053	2	1	2	2
465	0	0	0	0	0	0	0	0	0	0	0	1	2	2	2	2	2	3	2	4	1	50.5296	48.5631	2	1	1	1
466	1	0	0	1	0	0	0	0	0	0	0	1	3	1	1	2	2	2	1	2	1	54.1078	50.3492	2	2	2	2
467	1	0	0	0	1	1	1	0	1	0	0	3	3	5	2	2	4	3	2	4	1	53.0252	38.0188	2	2	2	1
468	1	0	0	0	0	0	1	0	0	0	0	2	1	4	2	2	4	4	1	2	2	49.982	56.204	2	1	1	1
469	1	0	0	0	0	0	1	1	0	0	0	3	3	3	2	2	4	4	1	2	1	38.9246	46.1893	2	1	2	1
470	0	0	0	0	0	0	0	0	0	0	0	1	2	3	1	2	2	2	1	3	1	50.1955	55.354	2	1	2	2
471	1	0	0	0	1	0	0	0	0	0	0	2	2	5	2	2	3	5	2	5	1	49.2721	51.2453	2	2	2	2
472	1	0	0	0	0	0	1	1	0	0	0	1	1	4	1	2	2	3	2	2	1	50.5951	48.0057	2	1	2	2
473	0	0	0	0	0	0	0	0	0	0	0	2	1	1	1	2	3	4	1	5	1	48.784	58.3968	2	2	1	2
474	1	0	0	0	0	0	0	1	0	0	0	2	2	1	2	2	3	2	1	1	2	55.7129	25.9608	2	1	2	1
475	0	0	0	0	0	0	0	0	0	0	0	2	1	4	2	2	4	5	2	5	3	50.9483	56.294	2	2	2	2
476	1	0	0	0	0	0	1	0	0	0	0	1	1	2	1	2	3	1	2	2	2	46.0804	30.5529	1	2	2	2
477	0	0	0	0	0	0	0	0	0	0	0	2	2	1	2	2	5	5	1	3	1	55.1991	54.9746	2	1	1	1
478	1	0	0	0	0	0	1	0	0	0	0	2	2	2	2	1	3	3	2	3	1	55.4347	37.8121	2	1	2	2
479	0	0	0	0	0	0	0	0	0	0	0	4	1	2	1	2	3	3	2	1	2	51.7312	49.4669	2	1	1	1
480	0	0	0	0	0	0	0	0	0	0	0	2	1	5	2	2	3	3	2	2	1	54.8856	30.7658	1	2	2	1
481	1	0	0	0	0	0	1	1	0	0	0	3	3	1	2	2	2	4	1	3	1	52.0876	51.7781	2	1	1	1
482	1	0	0	1	0	0	0	0	0	0	0	3	2	2	3	2	4	5	2	4	1	52.2092	49.1771	2	1	2	1
483	0	0	0	0	0	0	0	0	0	0	0	4	1	2	2	2	3	1	1	4	1	44.9487	48.5077	2	1	1	2
484	0	0	0	0	0	0	0	0	0	0	0	2	3	1	2	2	2	3	1	4	1	37.321	45.4297	2	2	2	1
485	1	1	0	1	1	0	1	1	0	0	0	3	3	2	1	2	3	1	2	1	2	48.1253	21.2578	1	2	2	1
486	0	0	0	0	0	0	0	0	0	0	0	3	3	2	3	2	2	2	1	4	1	47.2919	32.8567	1	2	2	1
487	0	0	0	0	0	0	0	0	0	0	0	2	1	2	1	2	2	2	2	2	1	49.2721	51.2453	2	1	2	2
488	1	0	0	0	0	0	1	1	0	0	0	4	1	3	2	1	5	5	1	4	2	47.4684	53.1298	2	1	2	2
489	0	0	0	0	0	0	0	0	0	0	0	3	2	1	3	1	3	5	2	2	1	50.1955	55.354	2	1	2	2
490	1	0	0	0	0	0	1	1	0	0	0	3	1	1	2	1	3	4	1	4	1	53.1196	46.5371	2	1	1	2
491	1	0	0	1	0	0	0	0	0	0	0	3	1	1	2	2	2	2	2	4	1	36.1962	49.6185	2	1	2	1
492	0	0	0	0	0	0	0	0	0	0	0	2	3	2	2	2	3	4	2	2	1	55.1872	51.5657	2	1	2	1
493	1	0	0	0	0	0	1	0	0	0	0	1	1	5	3	2	2	5	2	4	1	58.3798	47.0209	2	1	1	2
494	1	1	0	1	0	0	1	0	0	0	0	2	1	4	1	2	4	5	2	5	3	52.2037	50.5163	2	2	2	2
495	1	0	0	0	1	0	0	1	0	0	0	2	1	1	2	2	5	1	1	3	1	33.3837	40.3413	1	2	2	1
496	0	0	0	0	0	0	0	0	0	0	0	4	1	4	1	2	2	2	1	3	1	52.8225	54.0922	2	2	1	1
497	1	0	0	0	0	0	1	0	1	0	0	1	1	3	2	2	4	4	2	3	1	52.4929	44.8313	2	2	2	1
498	0	0	0	0	0	0	0	0	0	0	0	3	1	5	3	1	4	2	2	3	1	54.9198	41.7701	1	2	2	1
499	1	1	0	0	0	0	1	1	1	0	0	2	1	2	1	2	2	3	2	3	1	56.8153	36.6838	2	1	1	2
500	1	0	0	0	0	0	1	0	0	0	0	1	2	2	2	2	3	4	2	5	1	53.01	52.5469	2	1	1	2
501	0	0	0	0	0	0	0	0	0	0	0	4	2	2	1	2	3	4	1	1	2	52.0653	29.6103	1	1	2	2
502	1	0	0	0	0	0	1	0	0	0	0	2	3	1	2	2	3	4	1	4	1	45.293	57.6122	2	2	2	2
503	1	0	0	0	0	0	0	1	0	0	0	2	1	2	2	2	2	4	2	1	2	47.2196	50.4763	2	2	2	1
504	0	0	0	0	0	0	0	0	0	0	0	1	2	2	1	2	3	1	2	1	2	57.0912	51.3987	2	1	2	1
505	1	0	0	0	0	0	1	0	0	0	0	2	3	1	2	2	3	4	1	3	1	47.3431	54.0569	2	1	1	1
506	0	0	0	0	0	0	0	0	0	0	0	2	3	5	1	2	3	4	2	2	1	52.1608	31.6719	2	1	2	1
507	1	0	0	0	0	0	1	0	0	0	0	3	2	4	2	2	4	3	2	3	1	51.7312	49.4669	2	1	2	1
508	0	0	0	0	0	0	0	0	0	0	0	4	1	2	3	1	4	4	1	5	1	51.8741	52.6281	2	2	1	2
509	0	0	0	0	0	0	0	0	0	0	0	3	1	5	3	1	5	4	2	3	1	54.927	46.3264	2	1	2	1
510	1	0	0	1	0	0	1	0	0	0	0	2	2	5	2	2	4	4	2	2	1	44.5562	51.9244	2	1	2	1
511	0	0	0	0	0	0	0	0	0	0	0	2	1	5	3	2	3	4	2	4	1	51.6449	52.7634	2	1	1	2
512	0	0	0	0	0	0	0	0	0	0	0	2	1	5	2	2	3	3	2	5	1	51.739	47.6654	2	2	2	1
513	0	0	0	0	0	0	0	0	0	0	0	2	1	2	1	2	2	1	1	4	2	30.6882	46.5928	2	1	1	1
514	0	0	0	0	0	0	0	0	0	0	0	2	1	1	2	2	2	4	2	3	1	52.0996	55.1869	2	1	1	1
515	1	1	0	0	1	0	1	0	0	0	0	3	2	1	3	1	4	4	2	4	1	42.9581	42.6616	2	1	1	2
516	1	0	0	0	0	0	0	1	0	0	0	1	1	3	1	2	2	3	2	5	3	45.28	50.8635	2	1	2	1
517	1	0	0	0	0	0	1	1	0	0	0	4	3	1	3	2	5	5	1	3	1	52.5721	56.2363	2	1	1	1
518	0	0	0	0	0	0	0	0	0	0	0	3	1	2	2	2	3	4	2	4	1	36.965	41.1125	2	1	2	1
519	1	0	0	0	0	0	1	1	0	0	0	2	2	2	2	2	2	4	2	3	1	40.0692	50.1305	2	2	2	2
520	0	0	0	0	0	0	0	0	0	0	0	2	2	1	2	2	3	4	1	2	1	50.1955	55.354	2	1	1	2
521	0	0	0	0	0	0	0	0	0	0	0	1	1	5	2	2	2	3	2	5	1	39.7472	32.2449	1	2	2	1
522	0	0	0	0	0	0	0	0	0	0	0	3	1	2	2	2	2	3	2	4	1	47.3976	49.8464	1	2	2	1
523	1	0	0	0	0	0	1	0	0	0	0	2	3	4	1	2	3	4	1	5	1	52.0996	55.1869	2	1	2	1
524	0	0	0	0	0	0	0	0	0	0	0	3	3	1	3	1	3	3	1	3	1	48.0779	56.3711	2	1	1	1
525	0	0	0	0	0	0	0	0	0	0	0	2	2	1	1	2	1	1	1	2	2	59.154	32.1503	2	1	2	1
526	0	0	0	0	0	0	0	0	0	0	0	4	2	1	1	2	4	1	1	3	2	48.0779	56.3711	2	2	1	1
527	1	0	0	0	0	0	1	1	0	0	0	2	1	3	3	1	3	1	2	2	1	31.6123	42.6025	2	1	2	1
528	1	0	0	1	0	0	0	0	0	0	0	2	1	1	2	2	2	4	1	4	1	52.998	49.1381	2	2	2	1
529	0	0	0	0	0	0	0	0	0	0	0	3	1	3	1	2	2	2	2	4	1	48.2171	48.7953	2	1	1	2
530	1	0	0	1	0	0	0	0	0	0	0	2	1	4	2	2	3	4	2	5	3	52.0996	55.1869	2	2	1	2
531	1	1	0	0	0	0	0	0	0	0	0	1	1	4	2	2	3	3	1	5	1	33.436	45.7811	1	2	2	2
532	0	0	0	0	0	0	0	0	0	0	0	2	3	4	2	2	3	5	1	5	1	54.7265	53.9251	2	2	2	1
533	0	0	0	0	0	0	0	0	0	0	0	2	3	4	2	1	4	4	1	5	1	53.9917	51.611	2	2	1	1
534	1	0	0	1	0	0	0	0	0	0	0	3	1	1	1	2	2	3	1	4	3	35.0076	59.8028	1	2	1	1
535	1	0	0	0	0	0	0	1	0	0	0	3	1	1	2	2	2	3	1	4	1	44.8903	45.1336	1	1	2	1
536	1	1	0	0	0	0	1	0	1	0	0	2	1	4	2	2	3	1	2	1	2	53.3477	40.603	2	1	2	1
537	1	0	0	0	0	0	1	1	0	0	0	3	2	2	2	2	2	3	2	4	1	50.8753	39.1244	2	1	2	1
538	1	0	0	0	0	1	1	1	1	0	0	2	3	2	2	2	2	4	2	1	2	59.3207	38.023	2	2	1	1
539	0	0	0	0	0	0	0	0	0	0	0	3	3	1	2	2	2	1	1	1	2	53.4936	30.9255	2	1	2	2
540	0	0	0	0	0	0	0	0	0	0	0	1	3	5	1	2	2	3	2	2	1	51.0332	47.917	2	1	2	2
541	1	0	0	0	0	0	1	0	0	0	0	1	1	2	1	2	4	2	2	3	2	52.998	49.1381	2	1	2	2
542	1	0	0	0	0	0	1	0	0	0	0	2	1	2	2	2	3	4	2	3	1	45.2467	47.4448	2	1	2	1
543	0	0	0	0	0	0	0	0	0	0	0	3	3	1	2	2	5	5	1	3	1	43.9297	50.4368	1	1	2	1
544	0	0	0	0	0	0	0	0	0	0	0	2	3	1	2	2	3	3	2	2	2	60.6269	39.2272	2	1	1	1
545	1	0	0	0	0	0	0	1	0	0	0	2	3	2	1	2	3	4	2	1	2	51.4159	45.5656	2	1	2	1
546	1	0	0	0	0	0	1	1	0	0	0	2	1	2	2	2	2	4	2	2	2	49.3546	42.9641	2	1	2	1
547	0	0	0	0	0	0	0	0	0	0	0	3	3	1	3	2	5	2	2	1	2	46.2557	39.3756	2	2	2	2
548	1	0	1	0	1	0	1	0	0	1	0	1	1	5	1	2	2	2	2	4	3	28.8611	46.1646	1	2	2	1
549	1	0	0	0	0	0	0	1	0	0	0	3	2	1	3	1	5	5	1	1	1	56.3135	54.8768	2	1	1	2
550	1	0	0	0	0	0	0	1	0	0	0	2	3	1	2	1	3	4	1	4	1	45.4016	48.2625	2	1	2	2
551	0	0	0	0	0	0	0	0	0	0	0	4	1	1	3	1	4	4	1	5	1	48.0779	56.3711	2	2	2	1
552	1	0	0	0	0	0	0	1	0	0	0	3	3	1	2	2	2	3	1	4	1	43.2305	46.2944	2	1	2	1
553	1	0	0	1	0	0	1	1	0	0	0	2	2	1	2	2	4	5	2	5	1	49.9701	52.7952	2	2	1	2
554	1	0	0	0	0	0	1	0	0	0	0	3	1	1	3	2	4	4	1	3	1	42.9309	53.7809	2	1	2	1
555	1	0	0	0	0	0	0	0	0	0	1	2	1	2	2	2	2	3	2	4	1	43.1292	48.4619	1	2	2	1
556	1	0	0	0	0	0	0	1	0	0	0	1	1	2	1	2	3	2	1	3	2	47.5192	47.2454	2	1	2	1
557	0	0	0	0	0	0	0	0	0	0	0	2	1	1	2	2	2	3	2	2	1	45.4509	57.6328	2	1	2	1
558	1	1	0	0	1	0	1	0	0	0	0	2	3	3	2	2	2	4	2	3	1	44.9802	39.5829	2	2	1	1
559	1	0	0	0	0	0	1	0	0	0	0	2	1	4	1	2	1	3	1	5	3	54.7146	50.5163	2	2	2	1
560	1	1	0	0	0	0	1	1	0	0	0	2	1	3	2	2	3	1	2	3	1	53.0043	37.9908	2	2	2	1
561	0	0	0	0	0	0	0	0	0	0	0	2	1	1	2	2	4	3	1	2	2	52.6759	47.965	2	1	1	1
562	1	1	0	0	0	0	0	0	1	0	0	2	3	1	2	2	4	4	1	2	1	53.295	55.1416	2	1	2	2
563	0	0	0	0	0	0	0	0	0	0	0	2	2	1	1	2	3	3	1	3	1	44.3311	48.5844	2	1	2	1
564	1	0	0	0	0	0	0	1	0	0	0	4	1	4	1	2	4	1	1	5	2	53.295	55.1416	2	1	1	1
565	1	0	0	0	0	0	1	0	0	0	0	4	2	5	2	2	4	4	2	2	1	40.935	52.197	2	1	1	1
566	0	0	0	0	0	0	0	0	0	0	0	3	3	1	3	1	4	5	1	3	1	43.3713	55.0753	2	1	1	1
567	0	0	0	0	0	0	0	0	0	0	0	3	1	5	3	2	3	5	2	5	1	52.0996	55.1869	2	1	1	1
568	1	0	0	0	0	0	1	1	0	0	0	3	3	1	3	2	3	2	1	4	1	59.8119	25.5509	2	1	2	2
569	1	1	0	0	0	0	0	0	0	0	0	1	1	5	2	2	2	4	2	4	1	54.7146	50.5163	2	2	2	2
570	1	1	0	0	0	0	0	1	0	0	0	2	2	1	2	2	4	3	2	4	1	48.4006	41.9326	2	1	2	1
571	1	0	0	0	1	0	1	0	0	0	0	2	1	4	1	2	1	1	2	3	1	44.0803	42.875	2	2	2	1
572	1	0	0	1	0	0	0	1	0	0	0	2	1	2	2	2	4	5	2	1	1	48.0779	56.3711	2	1	2	1
573	0	0	0	0	0	0	0	0	0	0	0	2	1	1	2	2	2	2	1	4	1	36.8723	51.663	2	2	2	1
574	1	0	0	0	0	0	1	0	0	0	0	2	3	2	2	2	3	4	2	3	1	56.4757	47.188	2	2	1	2
575	0	0	0	0	0	0	0	0	0	0	0	4	2	1	2	2	2	3	1	2	1	52.6415	46.8268	2	1	1	1
576	1	0	0	0	0	0	0	1	0	0	0	3	3	1	3	2	4	3	1	3	1	35.3376	52.1083	2	2	2	1
577	1	0	0	0	0	0	1	1	0	0	0	3	1	1	1	2	3	1	1	3	1	43.4161	47.5739	1	2	2	1
578	1	0	0	0	0	0	1	1	0	0	0	3	3	1	3	1	4	4	2	2	1	53.9917	51.611	2	1	1	1
579	1	0	0	0	0	0	1	0	0	0	0	2	1	3	2	2	2	3	2	4	1	57.3861	44.548	2	2	2	2
580	0	0	0	0	0	0	0	0	0	0	0	2	2	5	3	2	4	4	2	2	1	54.7146	50.5163	2	1	2	1
581	1	0	0	0	0	0	0	1	0	0	0	1	1	4	1	2	2	1	1	1	2	31.7888	46.3567	2	2	2	2
582	1	0	0	0	0	0	0	1	1	0	0	1	2	2	1	2	3	2	1	2	2	52.5752	37.0196	1	1	1	1
583	0	0	0	0	0	0	0	0	0	0	0	2	2	2	3	1	4	5	2	2	2	56.3135	54.8768	2	1	1	2
584	1	0	0	0	0	0	1	0	0	0	0	1	1	5	2	2	4	4	2	3	1	24.9203	54.8211	2	1	2	1
585	0	0	0	0	0	0	0	0	0	0	0	2	2	1	1	2	1	2	1	2	2	51.8741	52.6281	2	1	1	1
586	0	0	0	0	0	0	0	0	0	0	0	2	3	3	1	2	2	4	1	2	1	41.0775	60.9409	2	1	2	1
587	1	0	0	0	0	0	1	1	0	0	0	2	1	1	2	2	4	4	1	1	2	49.5319	52.8839	2	2	2	1
588	1	0	0	0	0	0	1	0	1	0	0	2	3	1	1	2	2	3	1	2	1	38.8979	32.9171	1	1	2	2
589	1	0	0	0	0	0	0	1	0	0	0	3	1	2	2	2	4	4	2	5	1	35.7027	47.1406	2	2	2	1
590	1	0	0	0	0	0	0	1	0	0	0	2	2	4	2	1	3	3	1	5	1	47.8997	45.0454	2	1	2	2
591	0	0	0	0	0	0	0	0	0	0	0	2	1	2	3	1	3	2	2	3	1	45.6425	35.3685	2	1	2	2
592	0	0	0	0	0	0	0	0	0	0	0	1	2	5	1	2	3	3	2	5	3	45.0537	39.2532	2	2	2	1
593	0	0	0	0	0	0	0	0	0	0	0	4	3	1	2	2	3	4	1	2	1	53.4706	50.1875	2	2	2	2
594	1	0	0	1	0	0	1	0	0	0	0	2	3	1	2	2	4	4	1	3	1	50.8804	50.1551	2	1	2	2
595	1	1	0	1	0	0	0	0	0	0	0	4	1	1	2	2	2	1	1	4	1	38.2505	34.6841	1	1	2	1
596	1	0	0	0	0	0	0	1	0	0	0	3	1	1	2	2	2	3	1	5	1	41.1641	46.1293	2	2	2	2
597	1	0	0	0	0	0	1	0	0	0	0	4	1	1	2	2	3	4	1	4	1	53.7508	50.0781	2	1	1	2
598	1	0	0	0	0	0	0	1	0	0	0	4	2	4	2	2	3	5	2	2	2	43.7054	52.6127	2	1	2	1
599	1	0	0	0	0	0	0	1	0	0	0	1	1	1	2	2	4	3	1	1	2	50.8731	45.5989	2	1	1	2
600	1	0	0	0	1	0	1	0	0	0	0	3	2	1	2	2	3	4	2	5	3	49.9701	52.7952	2	2	2	1
601	1	0	0	0	0	0	1	1	0	0	0	1	1	4	1	2	3	1	1	3	2	54.1512	25.012	2	1	2	1
602	1	0	0	1	0	0	0	0	0	0	0	3	1	5	3	1	4	5	2	4	1	35.7384	61.2133	2	2	1	2
603	1	0	0	0	1	1	0	1	0	0	0	1	1	1	1	2	3	5	2	3	1	51.1045	38.9891	2	2	2	2
604	0	0	0	0	0	0	0	0	0	0	0	3	2	5	3	1	4	5	2	4	1	47.38	54.8212	2	2	2	1
605	1	0	0	0	0	0	1	0	0	0	0	2	1	5	2	1	2	4	2	5	1	31.4326	36.0665	1	2	2	1
606	0	0	0	0	0	0	0	0	0	0	0	1	1	5	1	2	2	3	2	5	1	42.9581	42.6616	2	1	2	1
607	1	0	0	0	1	0	0	0	0	0	0	2	1	5	2	2	3	5	2	3	1	49.9701	52.7952	2	2	2	1
608	0	0	0	0	0	0	0	0	0	0	0	2	3	5	3	2	4	4	2	1	1	50.6681	56.4034	2	1	1	1
609	1	0	0	0	0	0	1	0	0	0	0	3	3	1	3	1	3	4	1	3	2	58.3798	47.0209	2	1	2	1
610	1	0	0	0	0	0	1	0	0	0	0	1	2	5	2	2	3	3	2	5	1	54.7146	50.5163	2	2	2	1
611	1	0	0	0	0	0	0	1	0	0	0	4	2	3	2	2	4	2	1	3	1	44.0419	40.7039	1	2	2	1
612	1	0	0	0	0	1	0	0	0	0	0	2	2	5	2	2	2	3	2	2	1	39.8244	34.547	2	1	2	1
613	0	0	0	0	0	0	0	0	0	0	0	1	3	2	2	2	3	3	2	5	1	42.0824	53.8593	2	1	2	1
614	1	0	0	0	0	0	0	1	0	0	0	2	3	2	2	1	4	5	1	5	1	50.1955	55.354	2	1	2	2
615	1	0	0	0	0	0	1	1	0	0	0	4	3	2	2	2	3	4	2	1	2	44.8243	55.927	2	1	1	2
616	1	0	0	0	0	0	0	1	1	0	0	3	1	1	3	2	5	5	2	1	2	48.2171	48.7953	2	2	1	2
617	1	0	0	0	0	0	1	1	0	0	0	3	1	2	2	2	3	4	2	3	1	53.6218	41.7361	2	1	2	2
618	1	0	0	0	0	0	0	0	1	0	0	2	1	4	2	2	4	3	1	5	1	42.9309	53.7809	1	2	2	1
619	1	0	0	0	0	0	1	1	0	0	0	1	2	2	1	2	2	2	2	4	1	49.1099	51.1301	2	2	2	2
620	1	0	0	0	0	0	0	1	0	0	0	2	3	2	1	2	2	2	1	5	1	47.2909	36.8872	1	2	2	2
621	1	0	0	0	0	0	1	0	0	0	0	2	2	2	1	2	2	2	2	2	1	35.8546	45.1814	2	2	1	2
622	1	0	0	0	0	0	1	0	0	0	0	3	3	5	2	2	3	3	2	4	1	49.2721	51.2453	2	1	1	1
623	1	0	0	0	0	0	0	1	0	0	0	3	3	1	3	2	4	4	1	4	1	45.4302	40.5821	2	2	2	1
624	0	0	0	0	0	0	0	0	0	0	0	3	2	1	2	2	3	3	2	2	1	42.6762	48.707	2	1	2	1
625	1	0	0	1	0	0	0	0	0	0	0	2	2	1	2	2	5	5	1	2	1	52.6818	50.2265	2	1	1	2
626	0	0	0	0	0	0	0	0	0	0	0	2	3	1	2	2	2	2	1	4	1	49.6164	37.9009	2	2	1	1
627	0	0	0	0	0	0	0	0	0	0	0	2	1	2	3	1	4	4	1	1	2	47.9563	48.1796	2	1	1	2
628	0	0	0	0	0	0	0	0	0	0	0	3	2	1	1	2	3	4	2	1	2	56.0251	36.8962	2	1	1	1
629	1	0	0	0	0	0	1	1	0	0	0	3	2	1	2	2	3	4	1	1	2	51.066	42.8419	2	1	1	2
630	1	0	0	0	0	0	1	0	0	0	1	2	2	5	2	1	3	1	2	4	1	51.9332	44.6704	1	2	2	2
631	1	0	0	0	0	0	1	0	0	0	0	1	1	2	1	2	2	3	1	3	1	36.4261	55.0879	1	1	2	1
632	0	0	0	0	0	0	0	0	0	0	0	2	1	1	1	2	2	2	1	3	3	47.9678	39.4592	2	1	2	1
633	1	0	0	0	1	0	1	1	0	0	0	3	1	1	2	2	3	4	1	3	1	48.1227	40.277	2	1	2	1
634	1	0	0	0	1	0	1	0	0	0	0	4	3	3	1	2	2	3	2	2	2	52.9238	40.1863	2	1	1	1
635	1	0	0	0	0	0	1	0	0	0	0	3	2	1	2	2	2	3	2	4	1	59.7315	26.3194	2	1	2	1
636	0	0	0	0	0	0	0	0	0	0	0	1	2	4	1	2	2	2	2	2	3	37.9573	46.2902	2	2	2	1
637	0	0	0	0	0	0	0	0	0	0	0	1	2	4	1	2	2	1	1	1	2	56.4812	43.4746	2	1	2	1
638	1	1	0	0	0	0	0	1	0	0	0	3	3	2	2	2	2	4	1	5	1	33.9493	52.2301	1	2	2	2
639	0	0	0	0	0	0	0	0	0	0	0	2	1	2	2	2	3	5	2	5	1	56.6187	50.3492	2	1	2	1
640	1	0	0	0	0	0	0	0	1	0	0	2	1	4	1	2	2	3	1	5	1	28.4876	35.4799	1	2	2	2
641	1	0	0	0	1	0	0	0	0	0	0	2	3	1	1	1	4	5	1	1	2	49.968	37.8538	2	1	2	1
642	1	0	0	1	0	0	0	0	0	0	0	2	1	2	2	2	4	4	2	5	1	45.5286	41.3994	2	2	2	2
643	1	0	0	0	0	0	1	1	0	0	0	4	2	1	2	2	5	4	1	2	2	54.0629	51.4551	2	1	2	1
644	1	0	0	0	0	0	1	0	0	0	0	2	1	1	2	2	2	2	2	3	2	51.5763	48.6491	2	1	1	1
645	0	0	0	0	0	0	0	0	0	0	0	3	3	1	2	2	4	4	2	3	1	51.7613	40.4579	2	1	1	2
646	1	0	0	0	0	0	1	1	0	0	0	4	1	1	2	2	2	2	1	4	1	45.0942	33.5521	2	2	2	1
647	0	0	0	0	0	0	0	0	0	0	0	4	1	1	1	2	3	3	1	5	1	50.0917	50.1942	1	2	2	1
648	0	0	0	0	0	0	0	0	0	0	0	2	2	1	1	2	3	3	1	2	3	51.3897	50.2282	2	1	1	2
649	1	0	0	0	0	0	1	1	0	0	0	1	1	4	1	2	2	3	2	5	2	40.6857	42.861	1	2	2	1
650	1	0	0	0	0	0	1	0	0	0	0	2	1	1	2	2	3	4	2	3	1	54.2032	47.3874	1	2	2	1
651	1	0	1	1	0	0	1	1	0	0	0	1	1	4	2	2	3	4	2	4	2	45.5773	45.142	2	2	2	1
652	0	0	0	0	0	0	0	0	0	0	0	3	3	2	1	2	2	3	2	1	2	49.8121	52.7745	2	1	2	2
653	0	0	0	0	0	0	0	0	0	0	0	3	1	5	2	1	3	4	2	5	1	50.4079	51.1641	2	2	2	1
654	1	0	0	0	0	0	1	0	0	0	0	3	2	1	2	2	4	4	1	3	3	58.3798	47.0209	2	1	1	2
655	1	0	0	0	0	0	1	0	0	0	0	3	1	2	3	2	4	4	2	3	1	30.0684	64.1208	2	1	2	2
656	1	0	0	0	0	0	0	1	0	0	0	1	1	2	1	2	5	3	2	3	3	57.7753	32.0265	2	1	2	2
657	1	0	0	0	0	0	1	1	0	0	0	1	1	3	1	2	3	2	1	2	1	51.0332	47.917	2	1	2	1
658	0	0	0	0	0	0	0	0	0	0	0	2	2	3	1	2	3	3	1	5	1	42.653	52.1253	2	1	2	2
659	1	1	0	0	0	0	0	1	0	0	1	2	3	1	2	2	3	1	1	2	1	49.8365	33.6046	1	1	2	1
660	1	0	0	1	0	0	0	0	0	0	0	3	1	1	2	2	3	4	1	1	2	59.8119	25.5509	2	1	2	1
661	0	0	0	0	0	0	0	0	0	0	0	3	1	1	3	1	4	4	1	4	1	49.3974	50.3182	2	2	2	1
662	1	0	0	0	0	0	1	1	0	0	0	4	1	2	2	2	3	3	2	1	3	52.8225	54.0922	2	1	1	1
663	1	0	0	0	0	0	1	1	0	0	0	3	1	1	3	2	4	4	2	4	3	55.7393	40.719	2	2	2	1
664	1	0	1	1	0	0	0	0	0	0	0	3	2	3	3	2	3	2	2	3	1	47.1658	44.1372	1	2	2	1
665	1	0	0	0	0	0	1	1	0	0	0	3	2	2	3	1	4	5	2	3	1	41.5805	54.65	2	1	2	2
666	1	0	0	1	0	0	1	0	0	0	0	2	2	2	2	2	3	3	2	2	2	44.3696	53.5035	2	1	2	1
667	1	0	0	1	1	0	1	0	0	0	0	3	2	1	3	2	3	3	1	3	2	42.6961	48.8687	2	1	2	2
668	1	0	0	0	0	0	1	0	0	0	0	2	1	4	1	2	2	3	1	4	2	40.2357	41.8618	1	1	2	1
669	1	0	0	0	0	0	0	1	0	0	0	3	3	1	2	2	3	4	1	4	1	42.2633	46.3954	1	2	2	1
670	0	0	0	0	0	0	0	0	0	0	0	1	2	4	2	2	4	4	2	2	1	54.0167	48.9665	2	1	2	1
671	1	0	0	0	0	0	1	0	0	0	0	1	1	2	1	2	1	1	2	5	3	52.0876	51.7781	2	1	2	1
672	0	0	0	0	0	0	0	0	0	0	0	2	1	2	1	2	2	3	2	5	1	50.1955	55.354	2	2	1	2
673	0	0	0	0	0	0	0	0	0	0	0	2	1	2	3	2	4	4	2	2	2	54.1289	48.3404	2	1	2	1
674	0	0	0	0	0	0	0	0	0	0	0	2	3	1	3	1	4	4	2	2	1	55.5563	35.2111	2	1	1	1
675	0	0	0	0	0	0	0	0	0	0	0	4	1	4	1	2	2	1	1	2	2	49.605	36.7447	2	1	2	1
676	1	0	0	1	0	0	1	0	1	0	0	2	1	3	1	2	4	2	2	4	3	35.1876	41.791	1	2	2	1
677	1	0	0	0	0	0	0	1	0	0	0	1	1	4	1	2	1	2	2	5	3	31.8826	37.0657	1	2	2	2
678	1	0	0	0	0	0	0	1	0	0	0	4	1	2	1	2	4	4	2	4	1	52.6415	46.8268	2	1	2	1
679	0	0	0	0	0	0	0	0	0	0	0	4	3	1	2	2	2	2	1	2	2	59.9735	31.0991	2	1	1	2
680	0	0	0	0	0	0	0	0	0	0	0	2	2	2	2	2	3	4	2	3	1	51.5113	47.6272	2	2	2	1
681	1	0	0	0	0	0	1	0	0	0	0	3	3	4	1	2	2	4	1	1	2	55.4245	44.1022	2	2	2	2
682	1	0	0	0	0	0	1	1	0	0	0	4	1	5	2	2	3	1	2	2	2	55.625	47.8763	2	1	2	1
683	0	0	0	0	0	0	0	0	0	0	0	4	2	2	2	1	3	3	2	1	2	42.9581	42.6616	2	2	1	2
684	1	0	0	0	0	0	1	0	0	0	0	3	1	1	2	2	3	2	1	4	1	45.4016	48.2625	2	1	2	2
685	1	0	0	0	0	1	1	0	0	0	0	1	2	2	1	2	2	3	2	4	1	40.1129	27.8151	1	2	2	1
686	0	0	0	0	0	0	0	0	0	0	0	2	3	1	2	2	3	3	2	4	1	30.1669	47.7413	2	2	2	1
687	0	0	0	0	0	0	0	0	0	0	0	4	1	1	1	2	2	1	1	4	1	52.998	49.1381	2	2	1	1
688	0	0	0	0	0	0	0	0	0	0	0	3	2	5	2	2	4	4	2	2	1	54.5761	40.3018	2	1	2	1
689	1	0	0	0	1	0	0	0	0	0	0	4	3	1	1	2	2	2	1	3	1	51.9436	45.277	2	1	2	2
690	1	0	0	0	0	0	1	0	0	0	0	2	3	1	1	2	3	3	1	2	2	52.1245	52.5424	2	1	2	1
691	0	0	0	0	0	0	0	0	0	0	0	2	2	4	2	2	2	4	2	5	2	42.9637	38.9482	2	2	2	1
692	1	0	0	0	0	0	1	0	1	0	0	3	3	5	3	2	3	4	2	3	1	37.0213	53.6259	2	1	2	1
693	1	0	0	0	0	0	1	1	0	0	0	2	2	5	1	2	2	2	2	4	1	50.4989	36.6516	1	1	2	1
694	1	0	0	0	0	0	1	0	0	0	0	3	3	1	2	2	3	4	1	3	2	55.6177	43.32	2	1	2	2
695	0	0	0	0	0	0	0	0	0	0	0	1	1	1	1	2	3	3	1	2	1	57.6684	37.9074	2	2	2	2
696	1	0	0	0	0	0	0	1	0	0	0	2	1	5	3	2	3	2	2	5	1	40.2764	57.341	2	1	2	1
697	1	0	0	0	0	0	1	0	0	0	0	4	1	3	1	2	2	1	2	4	1	44.0419	44.0607	1	2	2	2
698	1	0	0	0	0	0	0	1	0	0	0	4	2	4	1	2	3	2	2	2	2	55.1428	37.0017	2	1	2	1
699	1	0	0	0	0	0	0	1	0	0	0	3	1	1	1	2	5	2	1	1	2	55.4347	37.8121	2	1	2	1
700	1	0	0	0	0	0	0	1	0	0	0	2	3	1	2	1	3	3	1	3	1	53.0547	35.5457	2	1	2	1
701	0	0	0	0	0	0	0	0	0	0	0	2	2	5	3	2	4	4	2	2	1	54.8807	43.2088	2	1	2	1
702	0	0	0	0	0	0	0	0	0	0	0	4	3	1	2	1	3	4	2	1	2	52.0876	51.7781	2	1	2	1
703	1	0	0	0	0	0	1	0	0	0	0	4	1	2	2	2	4	3	2	2	3	50.7393	56.2474	2	1	1	1
704	1	0	0	0	0	0	1	0	0	0	0	1	3	2	1	2	3	3	2	1	1	50.3558	49.2876	2	1	2	2
705	0	0	0	0	0	0	0	0	0	0	0	1	1	2	2	2	3	4	2	2	2	53.8487	48.4498	2	1	2	2
706	1	1	0	0	0	0	1	0	1	0	0	2	1	4	1	2	2	2	2	5	3	29.3034	34.5431	1	1	2	1
707	0	0	0	0	0	0	0	0	0	0	0	3	2	2	3	2	3	4	2	3	1	37.8357	48.8912	1	2	2	1
708	0	0	0	0	0	0	0	0	0	0	0	2	1	2	3	2	4	3	1	1	2	53.8487	48.4498	2	1	2	1
709	1	0	0	0	0	0	1	1	0	0	0	3	1	2	2	2	5	4	2	3	1	52.998	49.1381	2	1	2	1
710	1	0	0	1	1	0	1	0	0	0	0	2	2	2	1	2	2	2	2	4	1	38.0587	44.1227	2	2	2	1
711	1	0	0	1	0	0	0	1	0	0	0	4	3	1	2	2	4	2	1	3	1	46.7164	52.3511	2	1	2	1
712	0	0	0	0	0	0	0	0	0	0	0	2	3	1	2	2	3	2	1	4	1	42.4491	28.401	1	2	2	1
713	0	0	0	0	0	0	0	0	0	0	0	1	1	2	2	2	2	3	2	5	1	40.2764	57.341	1	2	2	1
714	0	0	0	0	0	0	0	0	0	0	0	1	1	1	1	2	3	3	1	4	3	50.7225	50.1345	2	1	2	1
715	1	0	0	0	0	0	1	1	0	0	0	1	1	1	2	2	3	3	1	1	2	56.8282	35.6428	2	1	1	2
716	1	0	0	0	0	0	1	0	0	0	0	3	3	1	2	2	3	4	1	2	1	47.8357	49.7577	2	1	2	1
717	1	0	0	0	0	0	1	1	0	0	0	2	3	1	2	2	3	4	1	4	1	50.8804	50.1551	2	1	1	1
718	0	0	0	0	0	0	0	0	0	0	0	3	2	1	2	2	4	4	1	4	1	54.8807	43.2088	2	2	2	2
719	1	0	0	0	0	0	0	0	0	0	1	4	1	1	3	1	5	4	1	5	1	50.1955	55.354	2	2	1	2
720	0	0	0	0	0	0	0	0	0	0	0	2	2	1	1	2	2	3	2	1	2	54.2072	25.3704	2	1	2	1
721	0	0	0	0	0	0	0	0	0	0	0	1	1	2	1	2	2	3	1	1	3	47.7027	40.3827	2	1	1	1
722	1	0	0	0	0	0	0	1	0	0	0	1	1	3	1	2	4	2	1	5	1	38.6937	52.7592	2	1	2	1
723	1	0	0	0	0	0	0	1	0	0	0	2	3	4	2	2	2	2	1	3	2	49.9218	41.9668	2	2	2	1
724	1	0	0	0	0	0	1	0	0	0	0	4	3	1	3	1	3	4	1	4	1	56.9296	30.1372	2	2	1	2
725	1	0	0	0	0	0	1	1	0	0	0	1	1	2	2	2	2	3	2	1	2	32.2172	50.8922	2	1	2	1
726	1	0	0	0	1	0	0	0	0	0	0	2	2	1	3	1	4	4	1	2	1	46.1307	50.1752	2	2	2	2
727	0	0	0	0	0	0	0	0	0	0	0	3	1	4	3	2	3	4	2	4	1	56.7444	32.357	2	1	2	1
728	0	0	0	0	0	0	0	0	0	0	0	4	2	1	2	1	4	4	1	3	1	60.1487	41.8912	2	1	1	2
729	0	0	0	0	0	0	0	0	0	0	0	2	1	1	1	2	2	1	1	3	3	49.8941	40.7079	2	1	2	2
730	1	0	0	0	1	1	0	0	0	0	0	4	2	2	2	2	2	4	2	2	1	57.3916	40.8346	2	1	2	2
731	1	1	0	1	0	0	1	0	0	0	0	2	2	1	3	2	4	2	2	2	1	55.0487	43.7255	2	2	2	2
732	0	0	0	0	0	0	0	0	0	0	0	4	1	1	2	2	1	2	1	3	1	47.3505	37.9991	2	1	1	1
733	0	0	0	0	0	0	0	0	0	0	0	2	3	1	2	2	3	4	1	3	1	54.7146	50.5163	2	2	2	2
734	1	1	0	0	0	0	1	1	1	0	0	1	2	1	2	2	2	3	2	1	2	54.7146	50.5163	2	1	2	2
735	1	0	0	0	0	0	0	1	0	0	0	3	3	1	3	2	4	4	1	3	1	55.8105	40.5631	2	1	2	1
736	1	0	0	0	0	0	0	1	0	0	0	2	2	2	2	2	4	4	2	2	1	55.0237	46.37	2	1	1	1
737	1	0	0	1	0	0	0	1	1	0	0	1	1	4	2	2	2	2	1	5	1	40.5843	45.0285	2	2	2	1
738	0	0	0	0	0	0	0	0	0	0	0	2	3	1	3	2	5	5	1	1	2	57.0912	51.3987	2	1	1	1
739	0	0	0	0	0	0	0	0	0	0	0	4	2	4	1	2	2	2	2	5	3	42.4414	31.3266	1	2	2	1
740	1	0	0	0	0	0	1	0	0	0	0	2	1	5	2	2	4	4	2	2	1	50.8581	48.7394	2	1	2	2
741	1	0	0	0	0	0	0	0	1	0	0	1	3	2	2	2	2	4	1	5	1	39.9475	52.7314	2	1	2	2
742	1	0	0	0	0	0	0	1	0	0	0	2	3	1	2	2	2	3	1	2	1	39.3029	39.2694	1	1	2	1
743	1	0	0	0	0	0	1	0	0	0	0	2	1	1	2	2	3	5	1	4	1	37.288	62.1086	2	1	1	1
744	1	0	0	0	0	0	1	1	0	0	0	2	3	1	2	2	3	3	1	4	1	60.1792	35.5332	2	1	2	1
745	1	0	0	0	0	0	0	1	0	0	0	4	3	4	1	2	3	2	1	5	1	45.6849	47.3561	2	1	2	1
746	1	0	0	0	0	0	0	1	0	0	0	1	1	2	1	2	1	1	1	5	1	42.9303	46.8572	1	2	2	1
747	1	0	0	0	0	0	1	1	0	0	0	3	3	1	2	2	3	4	1	1	1	49.8712	29.4621	2	1	2	1
748	1	0	0	0	0	0	1	0	1	0	0	2	2	4	2	2	3	4	2	5	3	48.6553	48.7065	2	1	2	1
749	1	0	0	1	0	0	0	0	0	0	0	2	2	3	2	2	4	3	2	4	1	43.6303	41.8758	1	2	2	1
750	1	0	0	0	0	0	1	1	0	0	0	1	2	2	2	2	3	3	2	1	2	41.4799	37.0084	1	2	2	1
751	1	0	0	0	0	0	1	1	0	0	0	3	1	1	3	1	3	4	1	4	1	42.3541	32.2533	1	2	2	2
752	0	0	0	0	0	0	0	0	0	0	0	1	1	4	1	2	1	1	1	1	2	54.7146	50.5163	2	1	2	1
753	1	0	0	0	0	0	0	1	0	0	0	4	1	1	2	2	4	2	1	5	2	56.8153	36.6838	2	2	2	1
754	0	0	0	0	0	0	0	0	0	0	0	3	3	1	3	2	3	4	1	3	1	54.7146	50.5163	2	1	1	2
755	1	0	0	0	0	0	1	0	0	0	0	2	1	1	1	2	5	4	1	4	1	48.8041	51.6202	2	2	1	2
756	0	0	0	0	0	0	0	0	0	0	0	2	2	1	1	2	2	2	1	1	2	51.6921	37.8075	2	1	2	2
757	1	0	0	0	0	0	0	1	0	0	0	2	3	5	2	2	3	4	2	2	1	47.7484	47.1101	2	1	1	2
758	1	0	0	0	0	0	1	0	0	0	0	3	2	1	2	2	3	2	2	3	2	50.2014	39.3864	2	1	2	2
759	1	0	0	0	0	0	1	1	0	0	0	1	1	2	3	2	2	2	2	1	2	49.9701	52.7952	2	1	2	2
760	1	0	0	0	0	0	1	1	0	0	0	3	1	1	3	2	2	3	2	3	1	30.4296	56.7891	1	1	2	1
761	1	0	0	0	1	0	0	0	0	0	0	3	1	1	3	1	4	4	2	4	1	56.0975	48.9257	2	1	1	1
762	0	0	0	0	0	0	0	0	0	0	0	4	3	1	2	2	3	3	1	4	1	43.3182	37.8858	2	1	2	2
763	0	0	0	0	0	0	0	0	0	0	0	1	1	1	2	2	1	3	2	2	2	42.2941	27.0207	1	1	2	1
764	1	0	0	0	0	0	1	0	0	0	0	3	1	2	2	2	3	4	2	3	1	52.4929	44.8313	2	2	2	1
765	0	0	0	0	0	0	0	0	0	0	0	2	1	1	1	2	2	2	2	5	3	44.5417	41.9669	1	1	2	1
766	1	0	0	0	0	0	1	0	0	0	0	3	2	1	2	2	3	4	2	3	2	54.7146	50.5163	2	1	1	2
767	1	0	0	0	0	0	1	0	0	0	0	2	2	1	2	2	3	2	1	2	1	47.4719	48.8934	2	1	2	1
768	1	0	0	0	0	0	1	0	0	0	0	1	1	2	1	2	2	1	2	3	1	56.4757	47.188	2	1	2	1
769	1	0	0	0	0	0	1	1	0	0	0	4	3	2	2	2	3	1	2	1	2	52.0238	29.6111	1	1	2	1
770	1	0	0	0	0	0	0	1	0	0	0	2	2	1	1	2	2	2	1	1	2	49.747	29.3869	2	1	2	1
771	0	0	0	0	0	0	0	0	0	0	0	3	1	2	2	2	4	3	2	2	1	47.2251	54.0035	2	1	1	2
772	0	0	0	0	0	0	0	0	0	0	0	3	3	1	2	2	4	5	1	2	2	54.7265	53.9251	2	1	1	2
773	1	0	0	1	0	0	0	0	0	0	0	2	2	1	2	2	3	4	1	3	1	52.1245	52.5424	2	1	2	1
774	1	0	0	0	0	0	1	1	1	0	0	2	3	1	2	1	4	4	1	4	1	49.2721	51.2453	2	1	2	1
775	1	0	0	0	0	0	0	1	0	0	0	2	2	1	1	2	3	3	1	2	1	57.3861	44.548	2	1	1	1
776	0	0	0	0	0	0	0	0	0	0	0	3	1	1	2	2	3	3	1	3	1	47.8025	46.339	1	2	2	1
777	1	0	0	1	1	0	1	0	0	0	0	2	2	2	2	2	3	4	2	2	1	49.9701	52.7952	2	1	2	2
778	0	0	0	0	0	0	0	0	0	0	0	2	3	1	2	1	3	4	2	1	2	50.1955	55.354	1	1	2	2
779	0	0	0	0	0	0	0	0	0	0	0	2	1	1	2	2	3	4	1	4	1	41.197	45.9899	2	1	2	1
780	1	0	0	1	1	0	0	1	0	0	0	2	3	1	2	2	4	2	2	1	2	50.475	35.4112	2	2	2	2
781	1	0	0	0	0	0	0	1	0	0	0	1	3	1	2	2	3	4	1	3	1	50.1955	55.354	2	1	2	2
782	0	0	0	0	0	0	0	0	0	0	0	2	2	1	2	2	1	3	2	3	2	29.8684	62.4428	2	1	1	1
783	0	0	0	0	0	0	0	0	0	0	0	3	2	1	2	2	4	4	1	5	1	42.8568	44.8291	2	1	2	2
784	1	0	0	0	0	0	0	1	0	0	0	2	3	1	2	2	3	2	1	1	2	35.216	54.7093	1	2	2	1
785	1	0	0	0	0	0	0	1	0	0	0	3	2	4	1	2	4	4	2	3	2	37.5797	42.8214	2	1	1	2
786	1	0	0	0	0	0	1	0	0	0	0	3	3	1	1	2	4	4	1	1	2	48.9883	42.9386	2	1	2	1
787	0	0	0	0	0	0	0	0	0	0	0	3	3	1	3	1	4	4	2	3	1	52.8225	54.0922	2	2	1	1
788	0	0	0	0	0	0	0	0	0	0	0	2	2	5	3	2	3	4	2	2	1	40.3312	43.9234	2	1	1	2
789	0	0	0	0	0	0	0	0	0	0	0	2	1	2	1	2	1	2	1	1	2	48.4063	49.1788	2	1	2	1
790	0	0	0	0	0	0	0	0	0	0	0	2	1	1	1	2	3	5	1	4	2	58.2447	42.0582	2	2	1	2
791	1	1	0	0	0	0	0	0	0	0	0	2	2	2	1	2	3	2	2	2	1	51.3897	50.2282	2	1	2	1
792	1	0	0	0	0	0	1	1	0	0	0	3	3	1	3	1	4	4	1	3	1	55.7466	45.2753	2	1	1	2
793	0	0	0	0	0	0	0	0	0	0	0	2	3	2	1	2	2	2	2	3	1	55.625	47.8763	2	1	1	2
794	1	0	0	0	0	1	0	0	0	0	0	2	1	4	1	2	2	4	2	5	1	39.5919	39.8507	2	2	2	1
795	1	0	0	0	0	0	1	0	0	0	0	1	2	1	1	2	2	2	2	2	2	50.5639	47.6429	2	1	2	1
796	0	0	0	0	0	0	0	0	0	0	0	3	3	1	2	1	4	4	1	3	2	50.8804	50.1551	2	2	2	1
797	1	0	0	0	0	0	0	1	0	0	0	2	2	1	2	1	4	4	2	1	2	53.0043	37.9908	2	1	2	2
798	1	0	0	0	0	0	1	0	0	0	0	4	3	1	3	1	4	4	1	5	1	53.295	55.1416	2	2	2	2
799	0	0	0	0	0	0	0	0	0	0	0	2	2	2	1	2	5	4	2	1	2	56.4835	45.3865	2	1	1	2
800	1	0	0	1	1	0	1	0	0	0	0	4	3	2	1	2	2	2	2	3	3	53.8487	48.4498	2	2	1	1
801	1	0	0	0	1	0	1	0	0	0	0	4	2	2	3	1	4	5	2	2	1	50.5297	42.9866	2	1	2	2
802	0	0	0	0	0	0	0	0	0	0	0	2	3	1	3	2	2	3	1	4	1	40.2357	41.8618	2	2	2	2
803	0	0	0	0	0	0	0	0	0	0	0	2	2	5	2	2	4	4	2	2	1	49.7703	42.6036	2	1	2	1
804	1	0	0	0	0	0	0	0	0	0	1	4	2	1	2	2	3	4	1	2	2	44.6101	45.243	1	1	2	1
805	1	0	0	0	0	0	1	1	0	0	0	3	2	5	1	2	2	3	2	4	1	40.6857	42.861	2	2	2	1
806	1	0	0	0	0	0	1	0	0	0	0	2	2	1	2	2	5	2	1	1	2	56.9112	38.2297	2	1	2	2
807	0	0	0	0	0	0	0	0	0	0	0	2	1	1	1	2	3	2	1	4	2	52.998	49.1381	2	1	2	1
808	1	0	0	0	0	0	1	0	0	0	0	4	3	2	1	2	1	2	2	2	2	47.1213	48.8437	2	1	2	2
809	1	0	0	0	0	0	1	1	1	0	0	4	1	2	2	2	3	4	2	1	3	37.0542	53.4865	2	1	1	2
810	1	0	0	0	0	0	1	0	0	0	0	2	1	1	2	2	2	4	2	3	1	49.6309	40.3049	2	1	2	1
811	0	0	0	0	0	0	0	0	0	0	0	1	1	4	1	2	1	1	1	5	1	42.0621	32.4443	2	2	2	2
812	1	0	0	0	1	0	1	1	0	0	0	3	3	1	2	2	3	2	1	3	1	40.6912	39.1476	1	2	2	1
813	1	0	0	0	0	0	1	1	0	0	0	4	1	1	2	1	4	5	1	5	1	47.1851	54.0363	2	2	2	1
814	1	0	0	0	0	0	1	1	0	0	0	3	3	4	1	2	3	2	1	1	2	59.1082	42.2128	2	1	1	1
815	1	0	0	0	0	0	1	0	0	0	0	3	2	2	1	1	5	4	2	3	1	45.1075	55.0206	2	1	1	1
816	1	0	0	0	0	0	1	1	0	0	0	2	1	5	2	2	2	4	2	5	1	44.3363	50.0848	1	2	2	1
817	1	0	0	0	0	1	1	1	0	0	0	1	2	2	1	2	3	4	2	4	3	53.295	55.1416	2	2	2	1
818	0	0	0	0	0	0	0	0	0	0	0	1	3	1	2	2	4	5	2	1	2	50.6512	50.2904	2	1	1	2
819	0	0	0	0	0	0	0	0	0	0	0	3	3	1	2	2	2	4	1	3	3	52.8225	54.0922	2	1	1	1
820	0	0	0	0	0	0	0	0	0	0	0	4	3	1	2	2	2	4	1	4	1	58.2447	42.0582	2	1	1	2
821	0	0	0	0	0	0	0	0	0	0	0	2	1	5	1	2	2	3	2	3	1	52.2673	37.8796	2	1	2	2
822	1	0	0	0	0	0	0	1	0	0	0	2	3	1	2	2	3	4	1	3	2	50.1955	55.354	2	2	2	2
823	1	0	0	0	0	0	0	1	0	0	0	1	2	1	2	2	3	3	2	1	2	50.2402	39.2599	2	1	1	2
824	0	0	0	0	0	0	0	0	0	0	0	2	1	2	1	2	1	2	2	2	2	53.3852	33.243	1	1	2	2
825	0	0	0	0	0	0	0	0	0	0	0	4	3	1	2	2	3	2	2	2	2	52.5153	30.6095	2	1	2	1
826	0	0	0	0	0	0	0	0	0	0	0	3	3	1	3	2	4	4	1	4	3	50.7077	50.2909	2	2	2	2
827	0	0	0	0	0	0	0	0	0	0	0	1	1	2	2	2	3	5	1	5	1	47.1508	54.9565	1	2	2	2
828	0	0	0	0	0	0	0	0	0	0	0	1	1	2	1	2	3	4	2	2	2	54.0167	48.9665	2	1	1	2
829	0	0	0	0	0	0	0	0	0	0	0	1	1	3	1	2	5	2	1	1	2	49.2721	51.2453	2	1	1	1
830	1	0	0	0	0	1	0	0	1	0	0	3	3	2	3	2	4	4	2	2	1	52.3713	47.4323	2	1	2	1
831	1	0	0	0	0	0	1	0	1	0	0	2	1	1	1	2	3	1	1	4	1	42.8239	44.9685	2	2	2	1
832	0	0	0	0	0	0	0	0	0	0	0	3	1	1	1	2	5	4	1	2	2	55.1991	54.9746	2	1	1	1
833	0	0	0	0	0	0	0	0	0	0	0	4	1	1	2	2	4	3	1	1	1	56.3135	54.8768	2	1	1	2
834	1	1	0	0	0	0	1	0	0	0	0	4	2	4	2	1	1	3	1	5	2	49.4976	53.8041	2	1	2	1
835	0	0	0	0	0	0	0	0	0	0	0	1	2	2	1	2	3	3	2	2	1	22.1861	61.8963	2	2	1	2
836	1	0	0	0	0	0	1	1	0	0	0	3	2	2	2	2	3	3	2	4	1	52.364	42.876	2	1	2	1
837	1	0	0	1	0	0	0	0	1	0	0	1	1	1	2	2	4	1	1	3	2	43.3909	53.6423	2	1	2	1
838	0	0	0	0	0	0	0	0	0	0	0	3	3	1	2	2	4	4	1	1	1	56.6187	50.3492	2	1	1	2

## Sheet: Description
Variable name	Description	Code list
q1	CAM usage	0 Not use
		1 Use
q1_1	CAM: Chinese (Kampo) medicine	0 No
		1 Yes
q1_2	CAM: Acupuncture	0 No
		1 Yes
q1_3	CAM: Massage	0 No
		1 Yes
q1_4	CAM: Chiropractic therapy	0 No
		1 Yes
q1_5	CAM: Aromatherapy	0 No
		1 Yes
q1_6	CAM: Supplements	0 No
		1 Yes
q1_7	CAM: Nutritional /nourishing drinks	0 No
		1 Yes
q1_8	CAM: Health promoting tool	0 No
		1 Yes
q1_9	CAM: Qi gong	0 No
		1 Yes
q1_10	CAM: Other	0 No
		1 Yes
q2	Equivalent household income	1 less than 2,000,000 yen
		2 2,000,000 - 4,000,000 yen
		3 Above 4,000,000 yen
		4 No answer
q3	Educational levels	1 High school
		2 Vocational school or junior college
		3 University
q4	Occupation	1 Regular employment
		2 Non-regular employment
		3 Self-employed or freelance
		4 Unemployed
		5 Housework
q5	Subjective social status	1 Low
		2 Middle
		3 High
q6	Economic anxiety	1 Not anxious
		2 Anxious
q7	Hope	1 no hope at all
		2 not much hope
		3 not sure
		4 hope
		5 high hope
q8	Life satisfaction	1 dissatisfied
		2 partly dissatisfied
		3 not sure
		4 partly satisfied
		5 5satisfied
q9	Gender	1 Male
		2 Female
q10	Age categories	1 20 to 29 years old
		2 30 to 39 years old
		3 40 to 49 years old
		4 50 to 59 years old
		5 60 to 69 years old
q11	Marital status	1 Married
		2 Unmarried
		3 Divorced/widowed
q12	SF8: PCS	Numerical
q13	SF8: MCS	Numerical
q14	Self-rated health	1 Bad
		2 Good
q15	Chronic illness	1 None
		2 Illness
q16	Health anxiety	1 Not anxious
		2 Anxious
q17	Healthcare satisfaction	1 Dissatisfied
		2 Satisfied
